# Supplementary material for: Blue Light Exposure Caused Large-Scale Transcriptional Changes in the Abdomen and Reduced the Reproductive Fitness of the Fall Armyworm Spodoptera frugiperda
Source: Insects. 2023 Dec 26;15(1):10. doi: 10.3390/insects15010010 (PMC10816951; doi:10.3390/insects15010010)
Supplement: Supplementary file 1 [file insects-15-00010-s001.zip]

Archive with 10 entries (10 files):
- Fig. S1.tif
- Fig. S2.tif
- Fig. S3.tif
- Fig. S4.tif
- Fig. S5.tif
- Fig. S6.tif
- Fig. S7.tif
- Fig. S8.tif
- Fig. S9.tif
- Table S1-S10.xls
