# Supplementary material for: Blue Light Exposure Caused Large-Scale Transcriptional Changes in the Abdomen and Reduced the Reproductive Fitness of the Fall Armyworm Spodoptera frugiperda
Source: Insects. 2023 Dec 26;15(1):10. doi: 10.3390/insects15010010 (PMC10816951; doi:10.3390/insects15010010)
Supplement: Supplementary file 1 [file insects-15-00010-s001.zip › Table S1-S10.xls]

## Sheet: Table S1
Table S1 Primers for real-time quantitative PCR
Gene ID	Forward Primer (5' to 3')	Reverse Primer (5' to 3')	Annotation
LOC118271716（Reference gene）	CCGTTGACATGCAAGATGGC	AGACGCCTTCTCTGTGGTTG	glyceraldehyde-3-phosphate dehydrogenase (GAPDH)
LOC118269411	GGACCTCACCCTGTATCCCT	ATCCGTACCAGCAAAGCCAA	prostaglandin reductase 1-like
LOC118279821	CGGATCTGCGGTTTCAAAGC	CACTCTGCGGGCTAGTTGAA	histone H3-like
LOC118271873	AGCGTCAGGACCATTCGATC	GGAGACTGTGCCGATGTTGA	trinucleotide repeat-containing gene 18 protein-like
LOC118276384	AGCTCCCCATCTGCAACATC	TGGTCCCAATCCTTGCACTC	28S ribosomal protein S11, mitochondrial-like
LOC118280034	GGCCTCCCAACGACCATAAA	CCCGTCTGATTCCTCGTCAC	protein FAM214A-like, transcript variant X2
LOC118279839	TCAACCTCAACCTTCCGACG	AGGGCAAAACTTGTGGTGGA	extensin-like
LOC118263553	AGTGGTTGTTACTGGCTGGG	GGTATCCCTTCCGCCTTCAG	trypsin Blo t 3-like
LOC118279662	TACGTGTATGGGGTCAACGC	CTCATGGAGGTCTCGGTTGG	cuticle protein 1-like
LOC118271873	AGCGTCAGGACCATTCGATC	GGAGACTGTGCCGATGTTGA	trinucleotide repeat-containing gene 18 protein-like
LOC118263429	ATGAGTTTCGGTCTGCCTCC	GGTGAGTTTGAGGGGTGCAT	proteasome maturation protein-like
LOC118273964	TCATCGCCAAAGTCCAACCA	CTCCCACAAATCGTCCAGCT	myogenesis-regulating glycosidase-like
LOC118272473	GCTCTCAAGATCTGGGGACG	TCCTCCTTGTTTGCAGCCAA	opsin-3
LOC118262417	GTGCCTCAAACCAAACCGTC	TGACCATTCCGTTGCCAGAA	opsin-1
LOC118263448	TCCCTCCCAGTCTCCAAGAG	GGTGTCGTGaccCTCAAACA	cytochrome P450 4g15-like
LOC118266015	CACTTCAACCTGCTCACCGA	TCCGCCTCCATGATGAACTC	general odorant-binding protein 1
LOC118271090	GGCCGATGGTGTTACTAGCA	CCCCAGTTCTACCGTCTTGT	torso-like protein
LOC118263635	GCGTGCTCAAAAGTGTCTGG	TGTCAGTTGCAGCCGAGTAG	golgin subfamily A member 4-like
LOC118276196	TGGGGTAATGGTCCAGGTGA	AACACCAAAGTCCTGCTCCC	DNA fragmentation factor subunit alpha-like
LOC118279702	CCTGGGTTACGATGGGTTCA	CGGCAGCTCTCCAATCACTT	chorion class B protein Ld34-like
LOC118273681	ATGGCTGGGCAAGATCAAA	TGTAACAGCTCTTTTAACCGTTCA	UPF0184 protein AAEL002161-like
LOC118266207	GGGTTACTTGGAAGCAGGCT	TAGTCTACCTCCCACTCGGC	alpha-N-acetylgalactosaminidase-like
LOC118275473	GGACTCCCACCCAGATTGTG	ACCGACACCTCCTAGCAGAT	kelch repeat and BTB domain-containing protein 2-like
LOC118272414	GCTCCTGTATGTCTTGGGCA	CGGCATACTCCACCACATGT	ATPase family AAA domain-containing protein 5-like

## Sheet: Table S2
Table S2 Summary of the quality of all sample sequencing data
Sample	Raw reads	Raw bases	Clean reads	Clean bases	Error rate(%)	Q20(%)	Q30(%)	GC content(%)	Total mapped	Mapped ratio(%)
T1_H_1	45115924	6767388600	44833528	6688148669	0.0256	97.75	93.57	47.91	36814221	0.8211
T1_H_2	98753510	14813026500	98286360	14662381792	0.0271	97.25	92.17	47.82	80195017	0.8159
T1_H_3	57304682	8595702300	56845968	8471041138	0.0294	96.24	90.4	48.05	44781360	0.7878
T1_T_1	49047412	7406159212	48590828	7189307787	0.0263	97.49	93	48.03	40090177	0.8251
T1_T_2	53853324	8131851924	53396144	7886391281	0.0258	97.65	93.38	48.12	44218298	0.8281
T1_T_3	47753716	7210811116	47321006	7011910794	0.0261	97.55	93.11	48.16	39105918	0.8264
T1_A_1	50911904	7687697504	50478598	7441958390	0.0261	97.54	93.09	46.86	41033335	0.8129
T1_A_2	54510410	8231071910	54037780	7942167119	0.0258	97.68	93.43	47.16	44079841	0.8157
T1_A_3	50945328	7692744528	50524666	7419734387	0.0257	97.7	93.48	47.05	41169657	0.8148
T2_H_1	48803330	7320499500	48456810	7229933550	0.0257	97.68	93.52	49.03	37535178	0.7746
T2_H_2	44416288	6662443200	44110982	6589424383	0.0257	97.78	93.46	48.28	36154522	0.8196
T2_H_3	39401800	5910270000	39194794	5842813598	0.025	98.04	94.14	46.36	31078897	0.7929
T2_T_1	47569596	7183008996	47168116	6933810431	0.0258	97.65	93.37	47.88	39251458	0.8322
T2_T_2	54094848	8168322048	53660952	7899123657	0.0259	97.65	93.35	47.96	44687473	0.8328
T2_T_3	52728642	7962024942	52230330	7695242989	0.0262	97.5	93.02	48.09	43492268	0.8327
T2_A_1	46664636	7046360036	46291908	6810022692	0.0258	97.68	93.44	47.55	38052380	0.822
T2_A_2	52414772	7914630572	51964360	7641269613	0.0259	97.64	93.35	47.63	42754066	0.8228
T2_A_3	52142584	7873530184	51723230	7601534105	0.0258	97.67	93.42	47.57	42606407	0.8237
T3_H_1	42943902	6441585300	42680880	6363247764	0.0255	97.79	93.66	48.09	33173046	0.7772
T3_H_2	44317002	6647550300	44033320	6570229623	0.0256	97.73	93.57	49.33	33916374	0.7702
T3_H_3	40438804	6065820600	40211656	6000403354	0.0254	97.84	93.78	47.91	32450973	0.807
T3_T_1	53107754	8019270854	52679456	7736966989	0.0257	97.7	93.49	47.34	43432956	0.8245
T3_T_2	49023608	7402564808	48621410	7155803709	0.0261	97.57	93.18	47.32	40055088	0.8238
T3_T_3	51948806	7844269706	51540772	7582068136	0.0259	97.62	93.3	47.29	42419718	0.823
T3_A_1	53940732	8145050532	53525724	7874520367	0.0258	97.67	93.43	47.47	43963662	0.8214
T3_A_2	51947546	7844079446	51560886	7615005341	0.0259	97.64	93.31	47.22	42270777	0.8198
T3_A_3	52208702	7883514002	51778306	7636110607	0.0261	97.56	93.14	47.4	42469266	0.8202
CK_H_1	44582484	6687372600	44390036	6606838266	0.0259	97.65	93.26	48.75	35363054	0.7966
CK_H_2	43967912	6595186800	43731756	6519440705	0.0255	97.82	93.7	47.77	35348547	0.8083
CK_H_3	47275992	7091398800	46979852	7015226680	0.0283	96.68	91.21	48.64	37057225	0.7888
CK_T_1	53051954	8010845054	52606302	7773526944	0.0258	97.68	93.42	48.31	44006590	0.8365
CK_T_2	47509078	7173870778	47092552	6968967216	0.0258	97.66	93.41	47.97	39045215	0.8291
CK_T_3	44888906	6778224806	44510350	6583629548	0.0258	97.67	93.4	47.39	36943716	0.83
CK_A_1	44803348	6765305548	44240864	6530226621	0.0255	97.78	93.74	49.7	36967997	0.8356
CK_A_2	44416458	6706885158	43842028	6479854482	0.0256	97.73	93.61	49.82	36735345	0.8379
CK_A_3	41425262	6255214562	40871224	6038792739	0.0259	97.6	93.32	49.84	34125702	0.835

## Sheet: Table S3 
Table S3 Pearson's correlation coefficient
	T3_H_2	T3_H_1	T3_H_3	T1_H_1	CK_H_1	T1_H_2	CK_H_2	T1_H_3	CK_H_3	T2_H_3	T2_H_1	T2_H_2	CK_T_3	T2_T_1	T2_T_2	T2_T_3	CK_T_1	CK_T_2	T1_T_3	T1_T_1	T1_T_2	T3_T_1	T3_T_2	T3_T_3	T2_A_1	T2_A_3	T3_A_3	T2_A_2	T1_A_1	T3_A_1	T3_A_2	T1_A_2	T1_A_3	CK_A_1	CK_A_2	CK_A_3
T3_H_2	1	0.978	0.972	0.961	0.953	0.948	0.928	0.944	0.927	0.876	0.94	0.903	0.509	0.486	0.485	0.487	0.477	0.496	0.517	0.52	0.521	0.525	0.52	0.526	0.511	0.504	0.511	0.508	0.513	0.519	0.521	0.507	0.512	0.465	0.44	0.456
T3_H_2	0.978	1	0.987	0.961	0.954	0.958	0.948	0.94	0.921	0.915	0.953	0.922	0.512	0.488	0.488	0.488	0.476	0.496	0.518	0.521	0.522	0.53	0.527	0.532	0.503	0.496	0.507	0.5	0.512	0.514	0.517	0.505	0.51	0.441	0.417	0.432
T3_H_3	0.972	0.987	1	0.953	0.942	0.96	0.954	0.927	0.921	0.92	0.954	0.93	0.49	0.469	0.469	0.469	0.457	0.475	0.495	0.499	0.499	0.51	0.507	0.511	0.465	0.458	0.468	0.461	0.474	0.474	0.478	0.467	0.473	0.391	0.371	0.383
T1_H_1	0.961	0.961	0.953	1	0.985	0.97	0.969	0.933	0.913	0.871	0.897	0.861	0.497	0.474	0.474	0.474	0.465	0.483	0.498	0.5	0.5	0.505	0.504	0.507	0.493	0.485	0.498	0.489	0.502	0.505	0.508	0.496	0.5	0.458	0.433	0.449
CK_H_1	0.953	0.954	0.942	0.985	1	0.978	0.977	0.924	0.899	0.86	0.881	0.844	0.511	0.479	0.479	0.482	0.48	0.493	0.499	0.502	0.503	0.506	0.504	0.508	0.518	0.509	0.52	0.512	0.516	0.526	0.527	0.513	0.514	0.495	0.483	0.493
T1_H_2	0.948	0.958	0.96	0.97	0.978	1	0.974	0.94	0.904	0.903	0.907	0.874	0.521	0.484	0.486	0.491	0.492	0.499	0.512	0.516	0.518	0.524	0.52	0.524	0.498	0.49	0.501	0.49	0.496	0.505	0.504	0.496	0.493	0.455	0.461	0.462
CK_H_2	0.928	0.948	0.954	0.969	0.977	0.974	1	0.906	0.898	0.871	0.887	0.845	0.498	0.472	0.474	0.474	0.468	0.482	0.49	0.493	0.493	0.501	0.5	0.503	0.47	0.462	0.476	0.464	0.479	0.482	0.485	0.474	0.476	0.427	0.411	0.423
T1_H_3	0.944	0.94	0.927	0.933	0.924	0.94	0.906	1	0.979	0.928	0.931	0.911	0.495	0.462	0.463	0.467	0.464	0.477	0.493	0.498	0.5	0.501	0.496	0.502	0.452	0.445	0.453	0.447	0.453	0.458	0.458	0.451	0.451	0.404	0.398	0.404
CK_H_3	0.927	0.921	0.921	0.913	0.899	0.904	0.898	0.979	1	0.901	0.913	0.898	0.453	0.429	0.43	0.43	0.421	0.439	0.45	0.454	0.454	0.458	0.455	0.46	0.395	0.389	0.399	0.392	0.402	0.404	0.407	0.397	0.401	0.355	0.335	0.347
T2_H_3	0.876	0.915	0.92	0.871	0.86	0.903	0.871	0.928	0.901	1	0.952	0.951	0.464	0.435	0.438	0.439	0.431	0.442	0.453	0.459	0.462	0.474	0.47	0.475	0.447	0.442	0.451	0.442	0.456	0.454	0.457	0.454	0.455	0.337	0.338	0.34
T2_H_1	0.94	0.953	0.954	0.897	0.881	0.907	0.887	0.931	0.913	0.952	1	0.963	0.494	0.477	0.479	0.477	0.463	0.482	0.503	0.507	0.509	0.518	0.514	0.519	0.496	0.489	0.498	0.493	0.508	0.504	0.508	0.502	0.508	0.39	0.368	0.381
T2_H_2	0.903	0.922	0.93	0.861	0.844	0.874	0.845	0.911	0.898	0.951	0.963	1	0.468	0.448	0.448	0.449	0.438	0.453	0.471	0.475	0.477	0.488	0.482	0.487	0.461	0.456	0.462	0.456	0.472	0.467	0.469	0.464	0.47	0.35	0.338	0.344
CK_T_3	0.509	0.512	0.49	0.497	0.511	0.521	0.498	0.495	0.453	0.464	0.494	0.468	1	0.981	0.972	0.976	0.978	0.983	0.953	0.968	0.966	0.943	0.961	0.947	0.415	0.406	0.401	0.408	0.442	0.424	0.428	0.426	0.408	0.402	0.409	0.408
T2_T_1	0.486	0.488	0.469	0.474	0.479	0.484	0.472	0.462	0.429	0.435	0.477	0.448	0.981	1	0.997	0.996	0.985	0.991	0.974	0.982	0.981	0.969	0.981	0.974	0.409	0.401	0.397	0.404	0.42	0.41	0.412	0.411	0.404	0.372	0.364	0.371
T2_T_2	0.485	0.488	0.469	0.474	0.479	0.486	0.474	0.463	0.43	0.438	0.479	0.448	0.972	0.997	1	0.998	0.988	0.993	0.975	0.98	0.982	0.977	0.983	0.979	0.414	0.401	0.409	0.415	0.414	0.411	0.413	0.413	0.412	0.366	0.365	0.368
T2_T_3	0.487	0.488	0.469	0.474	0.482	0.491	0.474	0.467	0.43	0.439	0.477	0.449	0.976	0.996	0.998	1	0.992	0.994	0.974	0.98	0.983	0.978	0.983	0.978	0.417	0.4	0.414	0.42	0.417	0.414	0.417	0.417	0.414	0.371	0.38	0.379
CK_T_1	0.477	0.476	0.457	0.465	0.48	0.492	0.468	0.464	0.421	0.431	0.463	0.438	0.978	0.985	0.988	0.992	1	0.995	0.964	0.972	0.976	0.966	0.971	0.962	0.416	0.394	0.417	0.422	0.415	0.413	0.417	0.417	0.412	0.377	0.404	0.394
CK_T_2	0.496	0.496	0.475	0.483	0.493	0.499	0.482	0.477	0.439	0.442	0.482	0.453	0.983	0.991	0.993	0.994	0.995	1	0.975	0.981	0.983	0.973	0.977	0.972	0.419	0.402	0.415	0.421	0.418	0.415	0.418	0.418	0.415	0.377	0.386	0.385
T1_T_3	0.517	0.518	0.495	0.498	0.499	0.512	0.49	0.493	0.45	0.453	0.503	0.471	0.953	0.974	0.975	0.974	0.964	0.975	1	0.996	0.995	0.963	0.968	0.975	0.439	0.446	0.415	0.422	0.429	0.431	0.423	0.424	0.426	0.397	0.366	0.381
T1_T_1	0.52	0.521	0.499	0.5	0.502	0.516	0.493	0.498	0.454	0.459	0.507	0.475	0.968	0.982	0.98	0.98	0.972	0.981	0.996	1	0.998	0.967	0.975	0.976	0.435	0.435	0.417	0.423	0.439	0.433	0.43	0.432	0.428	0.398	0.379	0.39
T1_T_2	0.521	0.522	0.499	0.5	0.503	0.518	0.493	0.5	0.454	0.462	0.509	0.477	0.966	0.981	0.982	0.983	0.976	0.983	0.995	0.998	1	0.973	0.977	0.978	0.439	0.432	0.428	0.434	0.437	0.434	0.433	0.435	0.434	0.394	0.386	0.392
T3_T_1	0.525	0.53	0.51	0.505	0.506	0.524	0.501	0.501	0.458	0.474	0.518	0.488	0.943	0.969	0.977	0.978	0.966	0.973	0.963	0.967	0.973	1	0.994	0.995	0.449	0.426	0.458	0.458	0.437	0.443	0.446	0.446	0.453	0.38	0.394	0.39
T3_T_2	0.52	0.527	0.507	0.504	0.504	0.52	0.5	0.496	0.455	0.47	0.514	0.482	0.961	0.981	0.983	0.983	0.971	0.977	0.968	0.975	0.977	0.994	1	0.995	0.44	0.425	0.439	0.441	0.444	0.441	0.444	0.443	0.441	0.386	0.388	0.39
T3_T_3	0.526	0.532	0.511	0.507	0.508	0.524	0.503	0.502	0.46	0.475	0.519	0.487	0.947	0.974	0.979	0.978	0.962	0.972	0.975	0.976	0.978	0.995	0.995	1	0.449	0.442	0.442	0.444	0.438	0.444	0.441	0.44	0.444	0.389	0.377	0.385
T2_A_1	0.511	0.503	0.465	0.493	0.518	0.498	0.47	0.452	0.395	0.447	0.496	0.461	0.415	0.409	0.414	0.417	0.416	0.419	0.439	0.435	0.439	0.449	0.44	0.449	1	0.983	0.98	0.987	0.964	0.99	0.983	0.975	0.981	0.892	0.862	0.883
T2_A_3	0.504	0.496	0.458	0.485	0.509	0.49	0.462	0.445	0.389	0.442	0.489	0.456	0.406	0.401	0.401	0.4	0.394	0.402	0.446	0.435	0.432	0.426	0.425	0.442	0.983	1	0.935	0.944	0.946	0.973	0.954	0.945	0.947	0.89	0.817	0.856
T3_A_3	0.511	0.507	0.468	0.498	0.52	0.501	0.476	0.453	0.399	0.451	0.498	0.462	0.401	0.397	0.409	0.414	0.417	0.415	0.415	0.417	0.428	0.458	0.439	0.442	0.98	0.935	1	0.995	0.956	0.981	0.984	0.978	0.988	0.864	0.875	0.879
T2_A_2	0.508	0.5	0.461	0.489	0.512	0.49	0.464	0.447	0.392	0.442	0.493	0.456	0.408	0.404	0.415	0.42	0.422	0.421	0.422	0.423	0.434	0.458	0.441	0.444	0.987	0.944	0.995	1	0.955	0.98	0.983	0.977	0.987	0.865	0.871	0.877
T1_A_1	0.513	0.512	0.474	0.502	0.516	0.496	0.479	0.453	0.402	0.456	0.508	0.472	0.442	0.42	0.414	0.417	0.415	0.418	0.429	0.439	0.437	0.437	0.444	0.438	0.964	0.946	0.956	0.955	1	0.985	0.988	0.992	0.979	0.874	0.843	0.866
T3_A_1	0.519	0.514	0.474	0.505	0.526	0.505	0.482	0.458	0.404	0.454	0.504	0.467	0.424	0.41	0.411	0.414	0.413	0.415	0.431	0.433	0.434	0.443	0.441	0.444	0.99	0.973	0.981	0.98	0.985	1	0.996	0.988	0.986	0.901	0.87	0.893
T3_A_2	0.521	0.517	0.478	0.508	0.527	0.504	0.485	0.458	0.407	0.457	0.508	0.469	0.428	0.412	0.413	0.417	0.417	0.418	0.423	0.43	0.433	0.446	0.444	0.441	0.983	0.954	0.984	0.983	0.988	0.996	1	0.992	0.989	0.888	0.871	0.888
T1_A_2	0.507	0.505	0.467	0.496	0.513	0.496	0.474	0.451	0.397	0.454	0.502	0.464	0.426	0.411	0.413	0.417	0.417	0.418	0.424	0.432	0.435	0.446	0.443	0.44	0.975	0.945	0.978	0.977	0.992	0.988	0.992	1	0.994	0.867	0.855	0.87
T1_A_3	0.512	0.51	0.473	0.5	0.514	0.493	0.476	0.451	0.401	0.455	0.508	0.47	0.408	0.404	0.412	0.414	0.412	0.415	0.426	0.428	0.434	0.453	0.441	0.444	0.981	0.947	0.988	0.987	0.979	0.986	0.989	0.994	1	0.856	0.841	0.857
CK_A_1	0.465	0.441	0.391	0.458	0.495	0.455	0.427	0.404	0.355	0.337	0.39	0.35	0.402	0.372	0.366	0.371	0.377	0.377	0.397	0.398	0.394	0.38	0.386	0.389	0.892	0.89	0.864	0.865	0.874	0.901	0.888	0.867	0.856	1	0.955	0.985
CK_A_2	0.44	0.417	0.371	0.433	0.483	0.461	0.411	0.398	0.335	0.338	0.368	0.338	0.409	0.364	0.365	0.38	0.404	0.386	0.366	0.379	0.386	0.394	0.388	0.377	0.862	0.817	0.875	0.871	0.843	0.87	0.871	0.855	0.841	0.955	1	0.99
CK_A_3	0.456	0.432	0.383	0.449	0.493	0.462	0.423	0.404	0.347	0.34	0.381	0.344	0.408	0.371	0.368	0.379	0.394	0.385	0.381	0.39	0.392	0.39	0.39	0.385	0.883	0.856	0.879	0.877	0.866	0.893	0.888	0.87	0.857	0.985	0.99	1

## Sheet: Table S4
Table S4 Blue light stress induced DEGs
T1H VS CKH
Gene_id	Gene name	Gene description	FC(T1_H/CK_H)	Log2FC(T1_H/CK_H)	Pvalue	Padjust	Significant	Regulate	CK_H_1	CK_H_2	CK_H_3	T1_H_1	T1_H_2	T1_H_3	CK_H	T1_H
gene-LOC118271873	LOC118271873	trinucleotide repeat-containing gene 18 protein-like	0.276	-1.85502	1.69e-51	2.01e-47	yes	down	2224.29	2045.42	1606.98	641.03	665.64	583	1958.9	629.89
gene-LOC118279051	LOC118279051	32 kDa beta-galactoside-binding lectin-like	6164.59	12.5898	6.27e-25	3.73e-21	yes	up	0	0	0	44.84	53.58	41.29	0	46.57
gene-LOC118269411	LOC118269411	prostaglandin reductase 1-like	2028.02	10.9859	1.11e-17	4.39e-14	yes	up	0	0	0	14.01	11.87	11.77	0	12.55
gene-LOC118263860	LOC118263860	60S ribosomal protein L21-like	0.115	-3.12647	3.63e-14	1.08e-10	yes	down	75.34	62.15	77.39	6.36	9.63	12.31	71.6267	9.43333
gene-LOC118279821	LOC118279821	histone H3-like	664.405	9.37592	2.88e-10	6.86e-07	yes	up	0	0	0	10.15	13.63	11.29	0	11.69
gene-LOC118265086	LOC118265086	uncharacterized LOC118265086	633.896	9.3081	6.32e-10	1.25e-06	yes	up	0	0	0	6.37	3.76	3.44	0	4.52333
gene-LOC118264554	LOC118264554	sodium-independent sulfate anion transporter-like	560.219	9.12985	2.23e-09	3.8e-06	yes	up	0	0	0	4.43	1.09	1.01	0	2.17667
gene-LOC118273612	LOC118273612	mitochondrial intermediate peptidase-like	488.361	8.9318	1.94e-08	2.88e-05	yes	up	0	0	0	1.35	1.44	0.71	0	1.16667
gene-LOC118262189	LOC118262189	phosphatidylserine lipase ABHD16A-like, transcript variant X1	476.247	8.89557	3.21e-08	3.91e-05	yes	up	0	0	0	0.98	0.47	0.77	0	0.74
gene-LOC118276098	LOC118276098	mucin-2-like	477.78	8.9002	3.28e-08	3.91e-05	yes	up	0	0	0	0.93	1.7	0.86	0	1.16333
gene-LOC118271399	LOC118271399	paired box protein Pax-6-like	0	-21.1001	6.83e-08	5.55e-05	yes	down	0.86	0	0	0	0	0	0.286667	0
gene-LOC118264834	LOC118264834	CDP-diacylglycerol--glycerol-3-phosphate 3-phosphatidyltransferase, mitochondrial-like	0	-21.0607	7.22e-08	5.55e-05	yes	down	2.26	0	0	0	0	0	0.753333	0
gene-LOC118281047	LOC118281047	zinc finger protein 99-like	0	-21.0607	7.22e-08	5.55e-05	yes	down	1.22	0	0	0	0	0	0.406667	0
gene-LOC118271885	LOC118271885	ski oncogene-like	0	-21.0183	7.68e-08	5.55e-05	yes	down	41.09	0	0	0	0	0	13.6967	0
gene-LOC118266312	LOC118266312	probable cytochrome P450 49a1	0	-21.0183	7.68e-08	5.55e-05	yes	down	0.83	0	0	0	0	0	0.276667	0
gene-LOC118276045	LOC118276045	transmembrane protein 39A-like	424.895	8.73096	7.92e-08	5.55e-05	yes	up	0	0	0	1.13	0.99	1.14	0	1.08667
gene-LOC118274935	LOC118274935	hormone receptor 4-like	407.398	8.6703	1.37e-07	9.04e-05	yes	up	0	0	0	1.13	0.73	0.81	0	0.89
gene-LOC118267546	LOC118267546	probable methylmalonate-semialdehyde dehydrogenase [acylating], mitochondrial	0.355	-1.49583	1.73e-07	0.000103338	yes	down	11.28	14.57	10.04	6.37	4.81	3.78	11.9633	4.98667
gene-LOC118274326	LOC118274326	steroid receptor seven-up, isoforms B/C-like	400.061	8.64407	1.89e-07	0.000107258	yes	up	0	0	0	1.97	1.2	1.05	0	1.40667
gene-LOC118269701	LOC118269701	uncharacterized LOC118269701	390.656	8.60976	2.22e-07	0.000120359	yes	up	0	0	0	0.83	1.07	0.86	0	0.92
gene-LOC118267623	LOC118267623	inhibitor of nuclear factor kappa-B kinase subunit beta-like	381.884	8.57699	2.46e-07	0.000127517	yes	up	0	0	0	1	0.94	0.77	0	0.903333
gene-LOC118269415	LOC118269415	-	0.002	-9.04227	2.61e-07	0.000129767	yes	down	0.56	0.62	0.28	0	0	0	0.486667	0
gene-LOC118275413	LOC118275413	uncharacterized LOC118275413, transcript variant X2	375.142	8.55129	4.52e-07	0.000215205	yes	up	0	0	0	3.41	2.31	1.56	0	2.42667
gene-LOC118273050	LOC118273050	uncharacterized LOC118273050	0.002	-9.04965	5.2e-07	0.000238139	yes	down	4.61	7.01	1.8	0	0	0	4.47333	0
gene-LOC118269381	LOC118269381	formin-like protein 14	345.074	8.43076	8.36e-07	0.000354262	yes	up	0	0	0	1.46	1.09	0.89	0	1.14667
gene-LOC118269846	LOC118269846	oxysterol-binding protein-related protein 1-like	363.179	8.50454	8.92e-07	0.000354262	yes	up	0	0	0	0.67	1.4	1.11	0	1.06
gene-LOC118273085	LOC118273085	inosine triphosphate pyrophosphatase-like	369.584	8.52976	1.07e-06	0.000407697	yes	up	0	0	0	3.54	4.43	1.27	0	3.08
gene-LOC118276133	LOC118276133	sideroflexin-2-like	338.07	8.40118	1.26e-06	0.000445554	yes	up	0	0	0	2.09	1.14	1.24	0	1.49
gene-LOC118272162	LOC118272162	organic cation transporter protein-like	366.454	8.51749	1.27e-06	0.000445554	yes	up	0	0	0	2.25	0.66	1.29	0	1.4
gene-LOC118276046	LOC118276046	probable cysteine--tRNA ligase, mitochondrial	340.918	8.41328	2.05e-06	0.000699088	yes	up	0	0	0	1.51	1.77	0.56	0	1.28
gene-LOC118263445	LOC118263445	histone PARylation factor 1-like	329.136	8.36254	2.32e-06	0.000767749	yes	up	0	0	0	1.65	0.98	1.61	0	1.41333
gene-LOC118280854	LOC118280854	uncharacterized LOC118280854	0.422	-1.2454	2.56e-06	0.000824762	yes	down	29.54	28.78	27.51	16.07	12.08	14.33	28.61	14.16
gene-LOC118272132	LOC118272132	5-methylcytosine rRNA methyltransferase NSUN4-like	310.971	8.28064	2.68e-06	0.000840266	yes	up	0	0	0	1.51	1.85	1.08	0	1.48
gene-LOC118277791	LOC118277791	transcription initiation factor TFIID subunit 3-like, transcript variant X2	301.382	8.23545	4.1e-06	0.00122003	yes	up	0	0	0	0.39	0.44	0.53	0	0.453333
gene-LOC118266394	LOC118266394	coiled-coil domain-containing protein 112-like, transcript variant X1	415.073	8.69722	4.36e-06	0.00124814	yes	up	0	0	0	0.18	0.83	1.74	0	0.916667
gene-LOC118279913	LOC118279913	general odorant-binding protein 69a-like	0.368	-1.44377	4.51e-06	0.00124814	yes	down	99.92	191.85	119.86	39.96	67.71	64.11	137.21	57.26
gene-LOC118276935	LOC118276935	uncharacterized LOC118276935	0.395	-1.34042	5.68e-06	0.00151285	yes	down	17.68	22.6	18.86	10.69	7.82	8.88	19.7133	9.13
gene-LOC118278803	LOC118278803	endocuticle structural glycoprotein ABD-4-like	299.144	8.2247	5.71e-06	0.00151285	yes	up	0	0	0	3.06	1.55	1.14	0	1.91667
gene-LOC118264311	LOC118264311	rho GTPase-activating protein 44-like, transcript variant X1	277.381	8.11573	1.05e-05	0.00270721	yes	up	0	0	0	0.64	0.32	0.47	0	0.476667
gene-LOC118275217	LOC118275217	histone-lysine N-methyltransferase PR-Set7-like	271.723	8.08599	1.17e-05	0.00296165	yes	up	0	0	0	1.08	0.4	0.56	0	0.68
gene-LOC118274832	LOC118274832	peroxisome assembly protein 12-like	329.382	8.36362	1.19e-05	0.00296165	yes	up	0	0	0	0.22	0.93	1.28	0	0.81
gene-LOC118278258	LOC118278258	snurportin-1-like	264.351	8.04631	1.29e-05	0.00313304	yes	up	0	0	0	0.77	1.01	0.63	0	0.803333
gene-LOC118264911	LOC118264911	tetraspanin-13-like, transcript variant X1	3.882	1.95677	1.33e-05	0.00317416	yes	up	0.71	0.93	0.65	4.68	3.43	2.49	0.763333	3.53333
gene-LOC118263103	LOC118263103	E3 SUMO-protein ligase RanBP2-like	258.273	8.01275	1.48e-05	0.00344671	yes	up	0	0	0	0.22	0.18	0.16	0	0.186667
gene-LOC118264257	LOC118264257	protein ANTAGONIST OF LIKE HETEROCHROMATIN PROTEIN 1-like, transcript variant X1	260.045	8.02262	1.56e-05	0.00352535	yes	up	0	0	0	0.16	2.9	0.81	0	1.29
gene-LOC118277201	LOC118277201	vesicular inhibitory amino acid transporter-like	267.829	8.06517	1.6e-05	0.00352535	yes	up	0	0	0	0.5	0.32	0.62	0	0.48
gene-LOC118281546	LOC118281546	uncharacterized LOC118281546	257.978	8.0111	1.68e-05	0.00364851	yes	up	0	0	0	0.56	0.74	0.41	0	0.57
gene-LOC118281496	LOC118281496	uncharacterized LOC118281496	115.919	6.85697	1.77e-05	0.0037547	yes	up	0	0	0.06	2.31	3.38	6.76	0.02	4.15
gene-LOC118270658	LOC118270658	uncharacterized LOC118270658	254.677	7.99252	1.83e-05	0.0037547	yes	up	0	0	0	2.29	1.91	2.32	0	2.17333
gene-LOC118270352	LOC118270352	attacin-A-like	161.766	7.33776	1.89e-05	0.00382483	yes	up	0.05	0	0	8.29	4.21	2.31	0.0166667	4.93667
gene-LOC118279434	LOC118279434	-	0.467	-1.09828	2.12e-05	0.00418424	yes	down	149.3	142.74	202.9	81.01	86.35	104.53	164.98	90.63
gene-LOC118271412	LOC118271412	RNA-binding protein 28-like	247.709	7.9525	2.15e-05	0.00418424	yes	up	0	0	0	0.68	0.67	0.63	0	0.66
gene-LOC118277615	LOC118277615	venom serine protease-like, transcript variant X1	0.003	-8.53814	2.2e-05	0.00418424	yes	down	2.1	1.15	0.42	0	0	0	1.22333	0
gene-LOC118268786	LOC118268786	CUE domain-containing protein 1-like	285.354	8.15661	2.21e-05	0.00418424	yes	up	0	0	0	0.25	0.88	0.97	0	0.7
gene-LOC118270361	LOC118270361	gastrula zinc finger protein XlCGF17.1-like	253.881	7.98801	2.31e-05	0.00429227	yes	up	0	0	0	1.03	1.16	1.61	0	1.26667
gene-LOC118278985	LOC118278985	exportin-7-B-like	246.7	7.94661	2.53e-05	0.00463077	yes	up	0	0	0	0.76	1.28	1.18	0	1.07333
gene-LOC118276314	LOC118276314	monocarboxylate transporter 9-like, transcript variant X1	243.312	7.92666	3.99e-05	0.00720307	yes	up	0	0	0	1.24	1.22	0.43	0	0.963333
gene-LOC118279055	LOC118279055	lachesin-like	237.327	7.89073	4.29e-05	0.00751046	yes	up	0	0	0	1.34	0.58	0.9	0	0.94
gene-LOC118274062	LOC118274062	mucin-2-like	269.919	8.07639	4.47e-05	0.00771081	yes	up	0	0	0	0.73	1.16	0.21	0	0.7
gene-LOC118263712	LOC118263712	gem-associated protein 5-like	228.476	7.8359	5e-05	0.00850103	yes	up	0	0	0	0.61	0.47	0.29	0	0.456667
gene-LOC118274159	LOC118274159	arrestin domain-containing protein 17-like	243.83	7.92973	5.17e-05	0.00867086	yes	up	0	0	0	0.34	0.27	0.69	0	0.433333
gene-LOC118276893	LOC118276893	zinc finger protein 585B-like	0.006	-7.41506	5.68e-05	0.00934202	yes	down	0.44	0.57	0.23	0.01	0	0	0.413333	0.00333333
gene-LOC118276016	LOC118276016	calsenilin-like	267.463	8.06319	5.79e-05	0.00934202	yes	up	0	0	0	0.12	0.2	0.57	0	0.296667
gene-LOC118266461	LOC118266461	CWF19-like protein 1	251.132	7.9723	5.8e-05	0.00934202	yes	up	0	0	0	0.42	1.41	0.36	0	0.73
gene-LOC118276697	LOC118276697	pro-resilin-like, transcript variant X2	286.818	8.16399	6.06e-05	0.00962645	yes	up	0	0	0	0.38	2.71	0.48	0	1.19
gene-LOC118281310	LOC118281310	gonadal protein gdl-like	222.286	7.79627	6.95e-05	0.0109014	yes	up	0	0	0	2.77	1.7	1.07	0	1.84667
gene-LOC118279049	LOC118279049	vesicle transport protein GOT1B-like	137.42	7.10245	7.33e-05	0.0111008	yes	up	0	0.09	0	5.62	2.04	6.31	0.03	4.65667
gene-LOC118274130	LOC118274130	A-kinase anchor protein 17A-like, transcript variant X1	5.644	2.4968	7.35e-05	0.0111008	yes	up	0.4	0.92	0.35	4.74	2.54	3.3	0.556667	3.52667
gene-LOC118277506	LOC118277506	guanine nucleotide exchange factor MSS4 homolog	225.274	7.81554	7.36e-05	0.0111008	yes	up	0	0	0	0.97	1.45	0.49	0	0.97
gene-LOC118266685	LOC118266685	tRNA methyltransferase 10 homolog A-like	222.205	7.79575	7.76e-05	0.0115589	yes	up	0	0	0	1.66	0.79	1.59	0	1.34667
gene-LOC118262003	LOC118262003	zonadhesin-like	94.067	6.55561	8.99e-05	0.0130785	yes	up	0	0	0.02	1.53	0.31	0.6	0.00666667	0.813333
gene-LOC118271247	LOC118271247	T-complex protein 11-like protein 1	223.319	7.80296	9e-05	0.0130785	yes	up	0	0	0	0.26	0.65	0.22	0	0.376667
gene-LOC118275639	LOC118275639	structural maintenance of chromosomes protein 2-like	211.831	7.72677	0.000104285	0.0144459	yes	up	0	0	0	0.32	0.28	0.46	0	0.353333
gene-LOC118265524	LOC118265524	uncharacterized LOC118265524, transcript variant X1	42.319	5.40325	0.000107566	0.0146964	yes	up	0	0	0.13	1.24	20.19	1.17	0.0433333	7.53333
gene-LOC118269907	LOC118269907	uncharacterized LOC118269907	205.832	7.68532	0.00010857	0.0146964	yes	up	0	0	0	0.57	0.36	0.38	0	0.436667
gene-LOC118270149	LOC118270149	uncharacterized LOC118270149	220.093	7.78197	0.000109795	0.0146964	yes	up	0	0	0	1.86	1.26	0.44	0	1.18667
gene-LOC118273813	LOC118273813	lachesin-like	0.017	-5.87188	0.00011502	0.0152248	yes	down	3.51	2.14	0.98	0.15	0	0	2.21	0.05
gene-LOC118276384	LOC118276384	28S ribosomal protein S11, mitochondrial-like	0.001	-9.74926	0.000118231	0.0154558	yes	down	44.28	0	1.23	0	0	0	15.17	0
gene-LOC118267420	LOC118267420	uncharacterized LOC118267420, transcript variant X2	215.671	7.75269	0.000120312	0.0154558	yes	up	0	0	0	0.47	0.41	0.13	0	0.336667
gene-LOC118264917	LOC118264917	mitochondrial import receptor subunit TOM70-like	0.001	-9.4865	0.000120657	0.0154558	yes	down	1.09	0.66	0	0	0	0	0.583333	0
gene-LOC118279139	LOC118279139	structure-specific endonuclease subunit SLX4-like, transcript variant X1	200.543	7.64777	0.000126177	0.0159909	yes	up	0	0	0	0.39	0.33	3.82	0	1.51333
gene-LOC118272370	LOC118272370	cuticle protein 16.5-like	222.596	7.79829	0.000127842	0.0160314	yes	up	0	0	0	1.27	5.02	2.77	0	3.02
gene-LOC118276829	LOC118276829	zinc finger protein 271-like, transcript variant X1	208.931	7.70688	0.000133146	0.0165226	yes	up	0	0	0	2.47	4.75	1.78	0	3
gene-LOC118273307	LOC118273307	uncharacterized LOC118273307	215.084	7.74876	0.000135702	0.0165723	yes	up	0	0	0	0.34	0.1	0.08	0	0.173333
gene-LOC118276033	LOC118276033	serine/threonine-protein phosphatase 6 regulatory subunit 3-A-like	0.175	-2.51235	0.000136363	0.0165723	yes	down	1.86	1.15	0.88	0.38	0.3	0.38	1.29667	0.353333
gene-LOC118279466	LOC118279466	aryl hydrocarbon receptor nuclear translocator homolog, transcript variant X1	3.848	1.94402	0.00013772	0.0165723	yes	up	0.38	0.9	0.69	3.7	3.07	2.12	0.656667	2.96333
gene-LOC118266500	LOC118266500	NADH dehydrogenase [ubiquinone] iron-sulfur protein 4, mitochondrial-like	2.961	1.56595	0.000143058	0.0168121	yes	up	9.51	12.15	16.32	64.25	37.64	35.83	12.66	45.9067
gene-LOC118268658	LOC118268658	peroxisomal membrane protein PEX16-like	249.669	7.96387	0.000143946	0.0168121	yes	up	0	0	0	0.22	0.08	0.65	0	0.316667
gene-LOC118271649	LOC118271649	protein MCM10 homolog	210.978	7.72095	0.0001496	0.0173028	yes	up	0	0	0	0.31	0.81	0.79	0	0.636667
gene-LOC118280945	LOC118280945	protein suppressor of hairy wing-like, transcript variant X1	196.28	7.61677	0.000158258	0.0177861	yes	up	0	0	0	0.5	0.3	0.32	0	0.373333
gene-LOC118275089	LOC118275089	alpha-tocopherol transfer protein-like	207.675	7.69818	0.000160268	0.0178437	yes	up	0	0	0	1.44	0.45	0.54	0	0.81
gene-LOC118270818	LOC118270818	octopamine receptor 1-like	199.534	7.64049	0.000164398	0.0181136	yes	up	0	0	0	15.11	1.77	5.03	0	7.30333
gene-LOC118266009	LOC118266009	uncharacterized LOC118266009, transcript variant X1	245.815	7.94143	0.000165734	0.0181136	yes	up	0	0	0	1.94	1	0.14	0	1.02667
gene-LOC118269260	LOC118269260	protein hairy-like	199.12	7.63749	0.000168619	0.0182615	yes	up	0	0	0	0.56	1.13	0.77	0	0.82
gene-LOC118275836	LOC118275836	-	201.451	7.65429	0.000202405	0.0215291	yes	up	0	0	0	0.22	0.25	0.07	0	0.18
gene-LOC118263814	LOC118263814	uncharacterized LOC118263814	195.28	7.6094	0.000213263	0.0224832	yes	up	0	0	0	1.18	3.15	2.21	0	2.18
gene-LOC118274947	LOC118274947	N-glycosylase/DNA lyase-like	225.142	7.81469	0.000228192	0.0238461	yes	up	0	0	0	3.76	0.67	0.52	0	1.65
gene-LOC118280524	LOC118280524	interferon-related developmental regulator 1-like	0.002	-9.28236	0.000231389	0.0239699	yes	down	4.9	4.19	0	0	0	0	3.03	0
gene-LOC118265831	LOC118265831	protein disabled-like, transcript variant X1	189.516	7.56617	0.000235447	0.0240124	yes	up	0	0	0	0.22	0.17	0.08	0	0.156667
gene-LOC118265140	LOC118265140	KIF-binding protein-like, transcript variant X1	213.489	7.73802	0.000236029	0.0240124	yes	up	0	0	0	0.23	0.34	0.94	0	0.503333
gene-LOC118271365	LOC118271365	zinc finger protein 319-like, transcript variant X1	215.17	7.74933	0.000239516	0.0240124	yes	up	0	0	0	0.57	0.09	0.37	0	0.343333
gene-LOC118263396	LOC118263396	clathrin light chain-like, transcript variant X1	0.486	-1.03983	0.000239862	0.0240124	yes	down	27.6	33.03	21.4	15.89	13.6	16.22	27.3433	15.2367
gene-LOC118267174	LOC118267174	NADPH oxidase 4-like	198.066	7.62984	0.000246845	0.0245055	yes	up	0	0	0	0.35	1.17	0.55	0	0.69
gene-LOC118272374	LOC118272374	putative sodium-coupled neutral amino acid transporter 10, transcript variant X1	188.849	7.56109	0.000249756	0.0245896	yes	up	0	0	0	0.22	0.46	0.26	0	0.313333
gene-LOC118272205	LOC118272205	5-methylcytosine rRNA methyltransferase NSUN4-like	0.002	-9.28714	0.000253943	0.0246559	yes	down	3.12	0	1.22	0	0	0	1.44667	0
gene-LOC118263429	LOC118263429	proteasome maturation protein-like	185.349	7.5341	0.000254568	0.0246559	yes	up	0	0	0	3.12	2.42	3.57	0	3.03667
gene-LOC118263413	LOC118263413	apoptosis inhibitor 5-like	187.288	7.54911	0.000261738	0.0250595	yes	up	0	0	0	0.48	0.8	0.79	0	0.69
gene-LOC118267867	LOC118267867	39S ribosomal protein L17, mitochondrial-like	0.002	-9.24682	0.000270344	0.0255604	yes	down	0	10.32	4.5	0	0	0	4.94	0
gene-LOC118265062	LOC118265062	pyruvate dehydrogenase [acetyl-transferring]-phosphatase 1, mitochondrial-like	190.78	7.57577	0.000306948	0.0284748	yes	up	0	0	0	0.41	0.24	0.09	0	0.246667
gene-LOC118274804	LOC118274804	TBC1 domain family member whacked-like	179.647	7.48902	0.000314698	0.0286204	yes	up	0	0	0	0.14	0.13	0.17	0	0.146667
gene-LOC118263165	LOC118263165	histone-lysine N-methyltransferase EHMT1-like	182.592	7.51248	0.000318566	0.0286204	yes	up	0	0	0	1.7	0.96	0.94	0	1.2
gene-LOC118270065	LOC118270065	uncharacterized LOC118270065	181.339	7.50254	0.000319526	0.0286204	yes	up	0	0	0	0.95	0.57	1.03	0	0.85
gene-LOC118265691	LOC118265691	ejaculatory bulb-specific protein 3-like, transcript variant X1	0.377	-1.40855	0.000328138	0.0291724	yes	down	30.32	55.85	30.81	17.6	20.87	12.84	38.9933	17.1033
gene-LOC118279668	LOC118279668	histone H4	176.368	7.46245	0.000334354	0.0292879	yes	up	0	0	0	5.04	4.92	5.13	0	5.03
gene-LOC118279879	LOC118279879	histone H4	176.368	7.46245	0.000334354	0.0292879	yes	up	0	0	0	5.04	4.92	5.13	0	5.03
gene-LOC118266693	LOC118266693	uncharacterized LOC118266693	174.262	7.44512	0.000372473	0.0315688	yes	up	0	0	0	1.09	1.43	1.24	0	1.25333
gene-LOC118279017	LOC118279017	GDP-fucose protein O-fucosyltransferase 2-like	192.522	7.58888	0.000376339	0.0315727	yes	up	0	0	0	0.28	0.81	1.1	0	0.73
gene-LOC118280916	LOC118280916	calcium uniporter protein, mitochondrial-like, transcript variant X1	177.242	7.46957	0.000393099	0.0324857	yes	up	0	0	0	0.4	0.78	0.36	0	0.513333
gene-LOC118279166	LOC118279166	probable salivary secreted peptide	0.463	-1.1116	0.000394242	0.0324857	yes	down	46.17	58.94	59.29	24.32	37.58	27.51	54.8	29.8033
gene-LOC118268695	LOC118268695	membrane-associated protein Hem-like	449.527	8.81226	0.000395402	0.0324857	yes	up	0	0	0	1.07	1.09	0	0	0.72
gene-LOC118275496	LOC118275496	sodium/calcium exchanger 1-like	43.212	5.43336	0.000417228	0.0340441	yes	up	0.04	0	0.06	1.67	1.13	15.78	0.0333333	6.19333
gene-LOC118266744	LOC118266744	uncharacterized LOC118266744	182.739	7.51364	0.000431988	0.0350087	yes	up	0	0	0	0.17	0.59	0.27	0	0.343333
gene-LOC118269261	LOC118269261	uncharacterized LOC118269261	192.089	7.58563	0.00046984	0.0373147	yes	up	0	0	0	2.07	0.59	3.29	0	1.98333
gene-LOC118272049	LOC118272049	dual 3',5'-cyclic-AMP and -GMP phosphodiesterase 11-like	172.968	7.43436	0.000479319	0.0375088	yes	up	0	0	0	0.22	0.36	0.13	0	0.236667
gene-LOC118263023	LOC118263023	adenylyl cyclase 78C-like	178.352	7.47858	0.000481233	0.0375088	yes	up	0	0	0	0.36	0.12	0.37	0	0.283333
gene-LOC118280715	LOC118280715	uncharacterized LOC118280715	200.619	7.64832	0.000500947	0.0387519	yes	up	0	0	0	0.28	0.29	1.37	0	0.646667
gene-LOC118276792	LOC118276792	BUD13 homolog	186.366	7.54199	0.00050698	0.0388253	yes	up	0	0	0	1.43	0.35	0.27	0	0.683333
gene-LOC118268477	LOC118268477	palmitoyltransferase ZDHHC6-like	187.814	7.55316	0.000524019	0.0397621	yes	up	0	0	0	0.52	0.97	0.13	0	0.54
gene-LOC118280219	LOC118280219	putative fatty acyl-CoA reductase CG8306, transcript variant X2	4.495	2.16827	0.000535183	0.0403406	yes	up	0.47	0.34	0.35	2	2.54	1.11	0.386667	1.88333
gene-LOC118279354	LOC118279354	vanin-like protein 2	0.184	-2.44594	0.000541803	0.0403406	yes	down	1.52	4.08	1.09	0.35	0.66	0.36	2.23	0.456667
gene-LOC118267182	LOC118267182	uncharacterized LOC118267182, transcript variant X1	167.173	7.3852	0.000545878	0.0403916	yes	up	0	0	0	19.24	2.21	3.25	0	8.23333
gene-LOC118265898	LOC118265898	ras-related protein Rab-23-like, transcript variant X1	189.499	7.56604	0.000567705	0.0412576	yes	up	0	0	0	1.1	1.68	0.19	0	0.99
gene-LOC118263275	LOC118263275	uncharacterized LOC118263275	165.377	7.36962	0.000571435	0.0412576	yes	up	0	0	0	0.45	0.4	0.2	0	0.35
gene-LOC118277043	LOC118277043	uncharacterized LOC118277043	0.002	-9.00449	0.000575124	0.0412738	yes	down	0	1.98	0.99	0	0	0	0.99	0
gene-LOC118269739	LOC118269739	trypsin-like	166.948	7.38325	0.000579744	0.0413563	yes	up	0	0	0	1.93	1.07	0.68	0	1.22667
gene-LOC118279305	LOC118279305	uncharacterized LOC118279305	0.308	-1.69946	0.000589521	0.0418034	yes	down	1.99	3.05	1.41	0.89	0.76	0.66	2.15	0.77
gene-LOC118271499	LOC118271499	uncharacterized LOC118271499, transcript variant X1	181.476	7.50363	0.00059955	0.041907	yes	up	0	0	0	0.04	0.05	0.15	0	0.08
gene-LOC118268746	LOC118268746	uncharacterized LOC118268746	164.854	7.36504	0.000601535	0.041907	yes	up	0	0	0	0.37	0.67	0.36	0	0.466667
gene-LOC118269435	LOC118269435	NADH-quinone oxidoreductase subunit B 2-like	0.389	-1.36181	0.000625921	0.0428339	yes	down	37.31	64.28	28.67	12.61	21.64	19.87	43.42	18.04
gene-LOC118267403	LOC118267403	uncharacterized LOC118267403	166.334	7.37794	0.00063215	0.0428339	yes	up	0	0	0	0.47	0.2	0.17	0	0.28
gene-LOC118266487	LOC118266487	cyclin-dependent kinases regulatory subunit-like	163.066	7.34931	0.000632819	0.0428339	yes	up	0	0	0	0.8	0.54	0.91	0	0.75
gene-LOC118265788	LOC118265788	uncharacterized LOC118265788	162.363	7.34308	0.000639991	0.0430361	yes	up	0	0	0	0.25	0.38	0.35	0	0.326667
gene-LOC118274908	LOC118274908	uncharacterized LOC118274908	162.827	7.34719	0.00064303	0.0430361	yes	up	0	0	0	3.34	2.55	1.31	0	2.4
gene-LOC118280302	LOC118280302	glycogen [starch] synthase-like, transcript variant X1	90.673	6.50259	0.000647482	0.0430919	yes	up	0	0	0.01	0.69	0.28	0.5	0.00333333	0.49
gene-LOC118278076	LOC118278076	glycine, alanine and asparagine-rich protein-like	164.21	7.3594	0.000688498	0.0453249	yes	up	0	0	0	1.25	2.24	0.78	0	1.42333
gene-LOC118272510	LOC118272510	85/88 kDa calcium-independent phospholipase A2-like, transcript variant X1	158.953	7.31245	0.000689919	0.0453249	yes	up	0	0	0	0.32	0.21	0.27	0	0.266667
gene-LOC118268654	LOC118268654	multiple epidermal growth factor-like domains protein 10	168.663	7.398	0.000692448	0.0453249	yes	up	0	0	0	0.67	5.36	0.49	0	2.17333
gene-LOC118277248	LOC118277248	zinc finger protein OZF-like	165.622	7.37175	0.000714116	0.0463703	yes	up	0	0	0	0.48	1.29	0.52	0	0.763333
gene-LOC118264181	LOC118264181	mucin-22-like	3.453	1.78767	0.000716203	0.0463703	yes	up	5.66	0.19	0.17	1.72	1.02	2.27	2.00667	1.67
gene-LOC118263719	LOC118263719	proton-coupled amino acid transporter-like protein pathetic	39.679	5.31032	0.000734528	0.0472996	yes	up	0	0	0.05	0.93	1.35	0.28	0.0166667	0.853333
gene-LOC118265255	LOC118265255	uncharacterized LOC118265255	155.757	7.28316	0.000749397	0.0479977	yes	up	0	0	0	0.29	0.25	0.23	0	0.256667
gene-LOC118264833	LOC118264833	E3 ubiquitin-protein ligase SMURF1-like	36.819	5.20239	0.000767364	0.0485542	yes	up	0	0.07	0	1.23	1.43	0.37	0.0233333	1.01
gene-LOC118279287	LOC118279287	checkpoint protein HUS1-like	157.659	7.30066	0.000768824	0.0485542	yes	up	0	0	0	1.65	1.15	1.82	0	1.54
gene-LOC118264898	LOC118264898	discoidin domain-containing receptor 2-like, transcript variant X2	186.895	7.54608	0.000773493	0.0485542	yes	up	0	0	0	0.41	0.04	0.25	0	0.233333
gene-LOC118275137	LOC118275137	somatomedin-B and thrombospondin type-1 domain-containing protein-like	167.912	7.39156	0.000782185	0.0485542	yes	up	0	0	0	0.24	2.01	0.42	0	0.89
gene-LOC118268534	LOC118268534	IQ and AAA domain-containing protein 1-like	0.002	-8.96274	0.000790347	0.0485542	yes	down	1.69	0	0.4	0	0	0	0.696667	0
gene-LOC118268558	LOC118268558	acetylcholinesterase-like	0.002	-8.94485	0.000791196	0.0485542	yes	down	1.42	0	0.41	0	0	0	0.61	0
gene-LOC118262842	LOC118262842	peptidoglycan-recognition protein LE-like, transcript variant X1	166.959	7.38335	0.000792874	0.0485542	yes	up	0	0	0	0.35	0.11	0.4	0	0.286667
gene-LOC118265155	LOC118265155	uncharacterized LOC118265155	157.694	7.30098	0.000795186	0.0485542	yes	up	0	0	0	0.92	0.48	0.39	0	0.596667
gene-LOC118263964	LOC118263964	hexosaminidase D-like, transcript variant X1	169.894	7.4085	0.000796909	0.0485542	yes	up	0	0	0	0.37	0.99	0.25	0	0.536667
gene-LOC118274072	LOC118274072	alpha-tocopherol transfer protein-like	167.765	7.3903	0.000804514	0.0485542	yes	up	0	0	0	2.8	1.07	0.54	0	1.47
gene-LOC118264114	LOC118264114	innexin inx2-like	176.455	7.46316	0.000826164	0.0493083	yes	up	0	0	0	0.22	1.48	0.62	0	0.773333
gene-LOC118273757	LOC118273757	cytochrome b5-like	2.332	1.2216	0.000827806	0.0493083	yes	up	6.34	4.15	3.1	12.46	12.5	11.58	4.53	12.18
T2H VS CKH
Gene_id	Gene name	Gene description	FC(T2_H/CK_H)	Log2FC(T2_H/CK_H)	Pvalue	Padjust	Significant	Regulate	CK_H_1	CK_H_2	CK_H_3	T2_H_1	T2_H_2	T2_H_3	CK_H	T2_H
gene-LOC118266246	LOC118266246	uncharacterized LOC118266246	0.096	-3.38422	5.99e-131	6.18e-127	yes	down	545.34	576	523.7	51.42	39.88	46.51	548.347	45.9367
gene-LOC118276282	LOC118276282	circadian clock-controlled protein daywake-like	0.215	-2.21762	1.33e-44	6.86e-41	yes	down	347.01	455.83	346.57	74.14	75.52	64.56	383.137	71.4067
gene-LOC118266015	LOC118266015	general odorant-binding protein 1	0.092	-3.44799	7.18e-39	2.47e-35	yes	down	483.79	464.24	453.08	56.72	29.08	27.73	467.037	37.8433
gene-LOC118270815	LOC118270815	general odorant-binding protein 83a-like	0.139	-2.84919	3.31e-38	8.54e-35	yes	down	200.56	242.25	197.17	32.3	26.65	18.54	213.327	25.83
gene-LOC118279152	LOC118279152	LHFPL tetraspan subfamily member 3 protein-like	0.244	-2.03749	6.43e-38	1.33e-34	yes	down	48.06	56.36	47.01	17.26	12.13	16.09	50.4767	15.16
gene-LOC118265738	LOC118265738	general odorant-binding protein 1-like	0.043	-4.54343	1.95e-31	3.35e-28	yes	down	217.79	251.79	233.69	14.34	8.04	4.3	234.423	8.89333
gene-LOC118281185	LOC118281185	uncharacterized LOC118281185	9.649	3.27035	1.66e-28	2.45e-25	yes	up	23.05	47	28.64	280.03	284.21	256.35	32.8967	273.53
gene-LOC118277354	LOC118277354	tubulin beta-1 chain, transcript variant X1	0.389	-1.3639	2.48e-28	3.19e-25	yes	down	871.06	873.71	624.12	278.88	276.84	238.32	789.63	264.68
gene-LOC118266866	LOC118266866	calcium-transporting ATPase sarcoplasmic/endoplasmic reticulum type, transcript variant X2	0.36	-1.47349	1.58e-23	1.81e-20	yes	down	217.14	289.96	181.17	80.32	70.19	61.61	229.423	70.7067
gene-LOC118273154	LOC118273154	venom serine carboxypeptidase-like	22.63	4.50019	3.98e-23	4.11e-20	yes	up	2.82	1.07	0.95	33.27	29.91	30.98	1.61333	31.3867
gene-LOC118276216	LOC118276216	chitinase-like protein EN03, transcript variant X1	0.379	-1.39879	5.1e-22	4.78e-19	yes	down	356.64	311.68	234.99	100.48	95.12	100.36	301.103	98.6533
gene-LOC118272072	LOC118272072	elongation factor 1-alpha, transcript variant X2	0.397	-1.33234	5.64e-22	4.85e-19	yes	down	2891.93	2667.85	1812.71	935.37	809.84	778.12	2457.5	841.11
gene-LOC118264040	LOC118264040	actin, cytoplasmic A3a, transcript variant X2	0.428	-1.22392	1.86e-21	1.47e-18	yes	down	436.76	391.92	342.43	156.72	135.41	144.82	390.37	145.65
gene-LOC118265739	LOC118265739	general odorant-binding protein 1-like	0.089	-3.4929	1.04e-20	7.67e-18	yes	down	168.95	133.12	173.27	18.65	12.08	6.95	158.447	12.56
gene-LOC118263323	LOC118263323	RING-box protein 1A	2.377	1.2492	1.04e-19	6.71e-17	yes	up	186.67	197.95	158.13	408.3	352.89	360.66	180.917	373.95
gene-LOC118262844	LOC118262844	importin-5-like	0.398	-1.32969	1.78e-19	1.08e-16	yes	down	47.6	45.35	37.08	16.69	13.99	14.48	43.3433	15.0533
gene-LOC118273850	LOC118273850	activating transcription factor of chaperone-like, transcript variant X1	0.375	-1.4147	5.77e-18	3.31e-15	yes	down	635.83	600.7	373.61	186.47	182.46	154.5	536.713	174.477
gene-LOC118279051	LOC118279051	32 kDa beta-galactoside-binding lectin-like	2449.67	11.2584	2.02e-17	1.1e-14	yes	up	0	0	0	16.47	10.31	15.05	0	13.9433
gene-LOC118276000	LOC118276000	uncharacterized LOC118276000	0.488	-1.03543	2.42e-17	1.25e-14	yes	down	422.92	546.79	381.17	188.78	186.36	193.37	450.293	189.503
gene-LOC118266989	LOC118266989	superoxide dismutase [Cu-Zn]-like, transcript variant X1	0.438	-1.19005	8.84e-17	4.15e-14	yes	down	440.73	539.93	360.39	175.85	154.42	137.88	447.017	156.05
gene-LOC118274962	LOC118274962	aldo-keto reductase AKR2E4-like	0.447	-1.16129	3.37e-16	1.51e-13	yes	down	201.05	226.17	161.24	74.78	74.91	77.3	196.153	75.6633
gene-LOC118281701	LOC118281701	dynein light chain Tctex-type-like	3.307	1.72551	7.42e-16	3.06e-13	yes	up	50.81	68.52	48.84	143.23	147.28	189.28	56.0567	159.93
gene-LOC118273507	LOC118273507	uncharacterized LOC118273507, transcript variant X1	3.523	1.81665	1.67e-15	6.63e-13	yes	up	110.89	130.42	100.3	295.32	352.88	392.2	113.87	346.8
gene-LOC118263553	LOC118263553	trypsin Blo t 3-like	0.431	-1.21335	1.87e-15	7.13e-13	yes	down	1134.99	1679.01	1254.88	557.54	454.09	512.93	1356.29	508.187
gene-LOC118279193	LOC118279193	general odorant-binding protein 83a-like, transcript variant X1	0.119	-3.06514	2.17e-15	8.01e-13	yes	down	203.16	265.98	396.76	21.39	26.08	37.66	288.633	28.3767
gene-LOC118265780	LOC118265780	antichymotrypsin-1-like, transcript variant X1	0.389	-1.36268	1.17e-14	4.17e-12	yes	down	66.71	71.76	53.37	23.11	20.91	20.47	63.9467	21.4967
gene-LOC118269411	LOC118269411	prostaglandin reductase 1-like	1652.67	10.6906	1.26e-14	4.35e-12	yes	up	0	0	0	6.24	8.86	7.03	0	7.37667
gene-LOC118270352	LOC118270352	attacin-A-like	1546.44	10.5947	2.01e-14	6.67e-12	yes	up	0.05	0	0	50.93	11.07	44.14	0.0166667	35.38
gene-LOC118264044	LOC118264044	60S ribosomal protein L38, transcript variant X2	2.983	1.57666	2.35e-14	7.57e-12	yes	up	2467.21	2532.59	2662.73	5325.69	7460.14	6768.49	2554.18	6518.11
gene-LOC118278138	LOC118278138	annexin B9-like, transcript variant X4	0.464	-1.10737	3.95e-14	1.24e-11	yes	down	140.24	162.65	125.24	61.21	50.05	54.78	142.71	55.3467
gene-LOC118264767	LOC118264767	uncharacterized LOC118264767	16.527	4.04674	5.43e-14	1.65e-11	yes	up	10.45	13.79	3.83	133.7	129.87	127.81	9.35667	130.46
gene-LOC118281810	LOC118281810	ATP synthase subunit g, mitochondrial-like	2.733	1.45028	6.26e-14	1.85e-11	yes	up	679.4	606.44	475.57	1115.4	1506.82	1527.87	587.137	1383.36
gene-LOC118269353	LOC118269353	uncharacterized LOC118269353	2.722	1.4449	1.67e-13	4.78e-11	yes	up	1766.77	1438.45	1988.68	4255.72	4367.69	3920.46	1731.3	4181.29
gene-LOC118274924	LOC118274924	uncharacterized LOC118274924	0.131	-2.93666	3.78e-13	9.99e-11	yes	down	66.42	158.86	117.76	10.22	13.71	14.84	114.347	12.9233
gene-LOC118272711	LOC118272711	gamma-aminobutyric acid receptor-associated protein	2.07	1.04975	7.03e-13	1.81e-10	yes	up	461.72	605.62	519.46	973.29	891.3	1000.97	528.933	955.187
gene-LOC118272060	LOC118272060	60S ribosomal protein L37a	2.248	1.16892	1.36e-12	3.42e-10	yes	up	2805.25	2197.07	2636.99	5387.24	4799.25	4977.82	2546.44	5054.77
gene-LOC118276170	LOC118276170	60S ribosomal protein L26-like	5.562	2.4757	1.59e-12	3.91e-10	yes	up	68.53	34.72	81.67	350.24	297.09	282.79	61.64	310.04
gene-LOC118265006	LOC118265006	uncharacterized LOC118265006, transcript variant X1	0.269	-1.89488	1.65e-12	3.95e-10	yes	down	24.84	19.13	11.71	4.49	3.75	4.72	18.56	4.32
gene-LOC118263885	LOC118263885	cytochrome P450 4g15-like	0.478	-1.06624	2.43e-12	5.61e-10	yes	down	226.25	212.96	151.62	80.81	87.27	74.7	196.943	80.9267
gene-LOC118269697	LOC118269697	glutamate dehydrogenase, mitochondrial-like	0.41	-1.28739	2.45e-12	5.61e-10	yes	down	102.64	101.62	67.79	37.2	31.31	27.58	90.6833	32.03
gene-LOC118265216	LOC118265216	retinal dehydrogenase 1-like, transcript variant X2	0.474	-1.07704	3.02e-12	6.63e-10	yes	down	657.01	554.57	441.9	260.84	221.79	199.15	551.16	227.26
gene-LOC118279662	LOC118279662	cuticle protein 1-like	0.314	-1.67154	8.52e-12	1.79e-09	yes	down	221.69	202.12	126.34	56.69	54.01	37.73	183.383	49.4767
gene-LOC118282227	LOC118282227	protein stunted-like, transcript variant X1	2.184	1.12692	1.11e-11	2.24e-09	yes	up	1149.06	1232.39	1367.39	2651.53	2332.4	2220.81	1249.61	2401.58
gene-LOC118264789	LOC118264789	60S ribosomal protein L29-like	3.3	1.72228	1.3e-11	2.53e-09	yes	up	298.63	348.54	458.25	1024.24	1087.41	1124.09	368.473	1078.58
gene-LOC118264285	LOC118264285	60S ribosomal protein L29-like	3.3	1.72228	1.3e-11	2.53e-09	yes	up	298.63	348.54	458.25	1024.24	1087.41	1124.09	368.473	1078.58
gene-LOC118279115	LOC118279115	uncharacterized LOC118279115	0.477	-1.06732	2.12e-11	4.04e-09	yes	down	127.95	120.34	98.95	57.33	46.92	39.47	115.747	47.9067
gene-LOC118272199	LOC118272199	uncharacterized LOC118272199, transcript variant X2	2.359	1.23819	2.15e-11	4.04e-09	yes	up	36.87	33.95	25.26	72.07	57.12	66.93	32.0267	65.3733
gene-LOC118273064	LOC118273064	uncharacterized LOC118273064	2.69	1.42777	2.32e-11	4.27e-09	yes	up	6471.45	6466.78	9370.52	17175	16901.5	19332.7	7436.25	17803
gene-LOC118267876	LOC118267876	uncharacterized LOC118267876	0.27	-1.89041	2.87e-11	5.2e-09	yes	down	29.64	22.39	10.19	5.65	4.42	3.72	20.74	4.59667
gene-LOC118266665	LOC118266665	uncharacterized LOC118266665, transcript variant X1	3.173	1.66585	3.09e-11	5.41e-09	yes	up	22.25	19.7	15.02	49.87	50.43	49.36	18.99	49.8867
gene-LOC118266924	LOC118266924	MICOS complex subunit Mic10-like, transcript variant X1	2.485	1.31329	5.84e-11	9.87e-09	yes	up	324.94	313.94	380.8	833.01	623.04	790.56	339.893	748.87
gene-LOC118269158	LOC118269158	cytochrome c oxidase subunit 6A, mitochondrial-like	2.158	1.10962	8.25e-11	1.35e-08	yes	up	833.94	819.31	951.86	1680.14	1630.69	1649.94	868.37	1653.59
gene-LOC118262055	LOC118262055	60S ribosomal protein L37	2.206	1.14133	9.15e-11	1.48e-08	yes	up	4321.1	4516.76	5434.53	8903.84	9334.45	9565.24	4757.46	9267.84
gene-LOC118272005	LOC118272005	thrombin inhibitor rhodniin-like	0.383	-1.38285	1.24e-10	1.93e-08	yes	down	156.56	137.95	114.11	53.56	45.85	36.89	136.207	45.4333
gene-LOC118275104	LOC118275104	uncharacterized LOC118275104	2.252	1.17116	1.57e-10	2.43e-08	yes	up	1896.92	2309.54	2506.42	4285.12	4561.35	4477.73	2237.63	4441.4
gene-LOC118267990	LOC118267990	general odorant-binding protein 19a-like	0.057	-4.13964	1.6e-10	2.43e-08	yes	down	46.42	111.94	39.57	4.74	2.82	2	65.9767	3.18667
gene-LOC118281042	LOC118281042	partner of xrn-2 protein 1-like	3.007	1.5881	2.73e-10	3.97e-08	yes	up	195.65	246.45	287.36	556.18	658.9	718.41	243.153	644.497
gene-LOC118279139	LOC118279139	structure-specific endonuclease subunit SLX4-like, transcript variant X1	897.707	9.8101	4.7e-10	6.74e-08	yes	up	0	0	0	1.59	9.05	1.33	0	3.99
gene-LOC118273302	LOC118273302	mediator of RNA polymerase II transcription subunit 15-like, transcript variant X1	3.809	1.92929	6.01e-10	8.38e-08	yes	up	15.19	30.04	26.11	76.15	79.26	86.05	23.78	80.4867
gene-LOC118281909	LOC118281909	dnaJ homolog subfamily C member 17-like	4.159	2.05607	1.04e-09	1.3e-07	yes	up	9.99	20.45	9.68	44.97	46.42	50.39	13.3733	47.26
gene-LOC118280985	LOC118280985	protein LLP homolog	3.481	1.79945	1.31e-09	1.62e-07	yes	up	44.8	91.68	63.81	192.33	203.6	207.23	66.7633	201.053
gene-LOC118263315	LOC118263315	cytochrome b-c1 complex subunit 8-like	2.325	1.21748	1.94e-09	2.32e-07	yes	up	1156.34	1197.96	1579.78	2834.59	2668.5	2627.65	1311.36	2710.25
gene-LOC118272808	LOC118272808	uncharacterized LOC118272808	0.472	-1.08257	1.97e-09	2.34e-07	yes	down	19936.3	18390.7	24056.5	9278.9	8880.63	7984.11	20794.5	8714.55
gene-LOC118279668	LOC118279668	histone H4	817.785	9.67558	2.28e-09	2.64e-07	yes	up	0	0	0	8.34	23.44	19.87	0	17.2167
gene-LOC118279879	LOC118279879	histone H4	817.785	9.67558	2.28e-09	2.64e-07	yes	up	0	0	0	8.34	23.44	19.87	0	17.2167
gene-LOC118264763	LOC118264763	60S ribosomal protein L29-like	2.534	1.34147	2.35e-09	2.7e-07	yes	up	439.21	394.51	496.75	1040.7	1197.66	1139.56	443.49	1125.97
gene-LOC118278258	LOC118278258	snurportin-1-like	741.387	9.53408	4.08e-09	4.43e-07	yes	up	0	0	0	2.5	1.05	1.53	0	1.69333
gene-LOC118274724	LOC118274724	eukaryotic translation initiation factor 3 subunit C-like	0.421	-1.24673	6.62e-09	6.97e-07	yes	down	29.58	24.92	18.56	9.56	8.36	8.67	24.3533	8.86333
gene-LOC118268256	LOC118268256	uncharacterized LOC118268256	2.004	1.00311	6.86e-09	7.08e-07	yes	up	91.1	113.74	74.8	141.36	140.64	128.34	93.2133	136.78
gene-LOC118262430	LOC118262430	uncharacterized LOC118262430	2.019	1.01363	7.45e-09	7.62e-07	yes	up	320.02	325.34	350.54	584.44	607.4	575.47	331.967	589.103
gene-LOC118279240	LOC118279240	attacin-like	0.393	-1.34634	7.77e-09	7.86e-07	yes	down	158.64	209.84	143.46	66.39	64.36	43.36	170.647	58.0367
gene-LOC118276302	LOC118276302	uncharacterized LOC118276302	2.191	1.13134	9.18e-09	9.2e-07	yes	up	257.76	382.63	307.63	706.91	580.57	527.76	316.007	605.08
gene-LOC118264076	LOC118264076	uncharacterized LOC118264076	2.028	1.01995	1.04e-08	1.03e-06	yes	up	616.1	542.47	650.26	1169.88	1055.33	1016.93	602.943	1080.71
gene-LOC118269069	LOC118269069	uncharacterized LOC118269069	2.045	1.03206	1.12e-08	1.09e-06	yes	up	78.59	105.52	69.27	150.01	141.34	155	84.46	148.783
gene-LOC118277213	LOC118277213	ATPase inhibitor mai-2, mitochondrial-like, transcript variant X1	2.457	1.29675	1.21e-08	1.14e-06	yes	up	340.18	491.43	564.52	1029.49	1004.77	1018.97	465.377	1017.74
gene-LOC118270301	LOC118270301	attacin-A-like	0.49	-1.02768	1.22e-08	1.14e-06	yes	down	478.55	371.62	396.2	205.79	156.5	163.59	415.457	175.293
gene-LOC118274266	LOC118274266	40S ribosomal protein S15-like	2.181	1.12511	1.41e-08	1.28e-06	yes	up	740.51	519.59	459.77	1334.04	971.07	970.12	573.29	1091.74
gene-LOC118279809	LOC118279809	translation machinery-associated protein 7 homolog	2.663	1.41313	1.62e-08	1.47e-06	yes	up	78.25	58.81	53.67	148.82	137.78	155.53	63.5767	147.377
gene-LOC118279073	LOC118279073	actin, muscle	0.473	-1.08061	1.92e-08	1.73e-06	yes	down	694.3	725.49	391.41	275.69	259.1	196.98	603.733	243.923
gene-LOC118263681	LOC118263681	S-phase kinase-associated protein 1-like	2.208	1.14273	2.86e-08	2.5e-06	yes	up	119.03	194.33	103.69	251.74	275.47	258.13	139.017	261.78
gene-LOC118272999	LOC118272999	NADH dehydrogenase [ubiquinone] 1 alpha subcomplex subunit 5-like	2.145	1.10109	3.34e-08	2.83e-06	yes	up	164.08	270.43	186.84	405.92	391.35	355.6	207.117	384.29
gene-LOC118279839	LOC118279839	extensin-like	0.219	-2.19342	3.71e-08	3.11e-06	yes	down	86.05	77.48	43.04	17.73	6.83	14.38	68.8567	12.98
gene-LOC118266496	LOC118266496	ER membrane protein complex subunit 7 homolog	2.08	1.0565	5.15e-08	4.29e-06	yes	up	113.9	144.62	78.39	191.43	195.92	210.52	112.303	199.29
gene-LOC118262163	LOC118262163	protein transport protein Sec61 subunit alpha	0.431	-1.21525	5.69e-08	4.62e-06	yes	down	45.08	47.16	30.2	15.15	14.47	15.79	40.8133	15.1367
gene-LOC118280629	LOC118280629	tubulin alpha chain	0.46	-1.11919	6.09e-08	4.91e-06	yes	down	2446.67	2136.27	1133.55	881.4	724.59	643.36	1905.5	749.783
gene-LOC118281679	LOC118281679	elongation of very long chain fatty acids protein-like, transcript variant X4	0.286	-1.80531	6.38e-08	5.1e-06	yes	down	14.44	29.27	15.49	5.66	4.56	4.33	19.7333	4.85
gene-LOC118265656	LOC118265656	peroxisomal multifunctional enzyme type 2-like	0.478	-1.06562	7.14e-08	5.63e-06	yes	down	40.61	45.69	36.4	19.25	15.08	18.75	40.9	17.6933
gene-LOC118262094	LOC118262094	peroxisome biogenesis factor 2-like	556.79	9.12099	8.5e-08	6.5e-06	yes	up	0	0	0	2.04	1.95	1.93	0	1.97333
gene-LOC118267370	LOC118267370	RAC serine/threonine-protein kinase-like	0.496	-1.01069	9.45e-08	7.17e-06	yes	down	33.99	33.39	28.41	13.82	11.38	8.16	31.93	11.12
gene-LOC118269387	LOC118269387	myosin heavy chain, muscle, transcript variant X14	0.498	-1.00456	1.22e-07	8.88e-06	yes	down	36.09	39.1	31.25	15.79	17.77	11.62	35.48	15.06
gene-LOC118270658	LOC118270658	uncharacterized LOC118270658	546.607	9.09436	1.22e-07	8.88e-06	yes	up	0	0	0	4.65	3.66	3.1	0	3.80333
gene-LOC118267011	LOC118267011	eukaryotic translation initiation factor 1A, X-chromosomal-like	2.19	1.13096	1.34e-07	9.53e-06	yes	up	80.15	135.68	91.41	213.52	164.92	203.85	102.413	194.097
gene-LOC118262090	LOC118262090	uncharacterized LOC118262090	2.009	1.00669	1.35e-07	9.55e-06	yes	up	1282.39	1172.88	1557.11	2542.24	2440.53	2507.2	1337.46	2496.66
gene-LOC118278561	LOC118278561	uncharacterized LOC118278561	3.076	1.62124	1.44e-07	9.89e-06	yes	up	109.66	115.88	191.69	332.53	422.73	393.83	139.077	383.03
gene-LOC118272105	LOC118272105	serine protease inhibitor dipetalogastin-like	0.361	-1.47047	1.7e-07	1.14e-05	yes	down	42.5	48.07	49.27	24.36	15.04	18.17	46.6133	19.19
gene-LOC118268969	LOC118268969	NADH dehydrogenase [ubiquinone] 1 alpha subcomplex subunit 6-like	2.279	1.18808	1.7e-07	1.14e-05	yes	up	342.52	385.65	507.7	833.18	825.29	844.5	411.957	834.323
gene-LOC118262413	LOC118262413	NAD(P) transhydrogenase, mitochondrial-like, transcript variant X2	2.95	1.56048	2.43e-07	1.6e-05	yes	up	65.74	63.8	51.51	159.98	169.44	169.52	60.35	166.313
gene-LOC118263445	LOC118263445	histone PARylation factor 1-like	558.438	9.12525	2.44e-07	1.6e-05	yes	up	0	0	0	0.95	1.53	3.01	0	1.83
gene-LOC118268255	LOC118268255	huntingtin-interacting protein K-like	2.929	1.55064	2.51e-07	1.64e-05	yes	up	56.88	35.73	46.11	119.22	115.26	123.62	46.24	119.367
gene-LOC118264311	LOC118264311	rho GTPase-activating protein 44-like, transcript variant X1	510.428	8.99556	2.63e-07	1.7e-05	yes	up	0	0	0	0.59	0.64	0.74	0	0.656667
gene-LOC118274664	LOC118274664	fructose-bisphosphate aldolase-like, transcript variant X2	0.35	-1.51298	2.66e-07	1.7e-05	yes	down	34.29	46.04	25.94	8.16	11.55	11.67	35.4233	10.46
gene-LOC118278028	LOC118278028	serine proteinase stubble-like	0.324	-1.62636	2.66e-07	1.7e-05	yes	down	41.39	19.5	14.06	3.78	5.01	6.34	24.9833	5.04333
gene-LOC118264071	LOC118264071	E3 ubiquitin-protein ligase SMURF1-like	0.002	-9.00962	2.97e-07	1.85e-05	yes	down	0.47	1.34	1.15	0	0	0	0.986667	0
gene-LOC118274940	LOC118274940	aldo-keto reductase AKR2E4-like	0.429	-1.2199	3.28e-07	2.03e-05	yes	down	99.66	81.47	62.52	32.66	25.22	32.71	81.2167	30.1967
gene-LOC118271642	LOC118271642	slowpoke-binding protein-like, transcript variant X1	0.497	-1.01013	3.32e-07	2.04e-05	yes	down	75.6	62.49	53.29	26.3	28.76	26.95	63.7933	27.3367
gene-LOC118269795	LOC118269795	pre-mRNA-splicing factor 18-like	3.437	1.78122	3.38e-07	2.06e-05	yes	up	7.58	7.77	5.84	25.39	16.65	21.25	7.06333	21.0967
gene-LOC118270281	LOC118270281	uncharacterized LOC118270281	497.273	8.95789	3.57e-07	2.16e-05	yes	up	0	0	0	1.43	1.79	1.52	0	1.58
gene-LOC118266633	LOC118266633	uncharacterized LOC118266633, transcript variant X1	0.472	-1.08365	3.74e-07	2.25e-05	yes	down	49.39	19.14	14.85	7.85	6.75	6.12	27.7933	6.90667
gene-LOC118273030	LOC118273030	maltase A1-like	0.231	-2.11438	3.88e-07	2.31e-05	yes	down	12.67	11.44	14.72	3.34	2.04	2.6	12.9433	2.66
gene-LOC118262305	LOC118262305	cholinesterase 1-like, transcript variant X1	0.455	-1.13638	4.05e-07	2.4e-05	yes	down	38.57	31.51	28.74	15.05	11.57	17.73	32.94	14.7833
gene-LOC118272638	LOC118272638	tripeptidyl-peptidase 2-like, transcript variant X1	3.875	1.95427	4.11e-07	2.43e-05	yes	up	117.74	156.13	322.75	622.83	719.89	751.24	198.873	697.987
gene-LOC118281529	LOC118281529	probable 39S ribosomal protein L49, mitochondrial	2.262	1.17752	4.85e-07	2.8e-05	yes	up	60.89	82.12	64.05	125.04	152.04	128.7	69.02	135.26
gene-LOC118263066	LOC118263066	uncharacterized LOC118263066	3.147	1.65413	5.38e-07	3.06e-05	yes	up	872.12	1287.2	2155.9	3300.21	4051.17	4798.69	1438.41	4050.02
gene-LOC118272581	LOC118272581	obscurin-like, transcript variant X1	0.457	-1.13109	5.76e-07	3.24e-05	yes	down	4.14	4.94	3.95	1.61	1.83	1.67	4.34333	1.70333
gene-LOC118275012	LOC118275012	uncharacterized LOC118275012	0.238	-2.06989	5.77e-07	3.24e-05	yes	down	11.52	3.85	3.54	1.32	1.45	0.65	6.30333	1.14
gene-LOC118272830	LOC118272830	putative SERF-like protein	2.405	1.26629	5.8e-07	3.24e-05	yes	up	51.02	79.08	63.28	109.76	157.35	133.79	64.46	133.633
gene-LOC118262386	LOC118262386	aquaporin AQPAe.a-like, transcript variant X2	0.455	-1.13588	5.8e-07	3.24e-05	yes	down	52.84	49.45	39.46	25.12	15.08	17.04	47.25	19.08
gene-LOC118262190	LOC118262190	protein takeout-like	0.438	-1.18947	6e-07	3.33e-05	yes	down	100.45	128.5	74.91	40.66	42.4	31.08	101.287	38.0467
gene-LOC118266453	LOC118266453	protein Aatf-like	502.18	8.97206	6.98e-07	3.8e-05	yes	up	0	0	0	1.54	0.72	2.31	0	1.52333
gene-LOC118279017	LOC118279017	GDP-fucose protein O-fucosyltransferase 2-like	475.086	8.89204	7.03e-07	3.8e-05	yes	up	0	0	0	1.96	1.14	1.13	0	1.41
gene-LOC118265781	LOC118265781	antichymotrypsin-1-like, transcript variant X1	0.429	-1.22028	7.04e-07	3.8e-05	yes	down	66.59	45.54	43.97	18.61	19.63	19.58	52.0333	19.2733
gene-LOC118279823	LOC118279823	40S ribosomal protein S21	2.056	1.03972	7.19e-07	3.86e-05	yes	up	1167.02	1207.23	1584.31	2284.47	2392.45	2535.26	1319.52	2404.06
gene-LOC118264410	LOC118264410	cytochrome P450 9e2-like, transcript variant X2	0.448	-1.15712	7.28e-07	3.89e-05	yes	down	39.63	51.22	29.29	16.8	14.8	14.45	40.0467	15.35
gene-LOC118278953	LOC118278953	hemolin-like	2.709	1.43757	8.25e-07	4.32e-05	yes	up	34.95	30	14.57	64.5	63.23	55.27	26.5067	61
gene-LOC118266693	LOC118266693	uncharacterized LOC118266693	478.664	8.90287	8.46e-07	4.39e-05	yes	up	0	0	0	4.06	1.71	2.07	0	2.61333
gene-LOC118273714	LOC118273714	transcription elongation factor S-II-like	3.441	1.78291	9.53e-07	4.89e-05	yes	up	5.68	8.35	6.37	25.27	19.12	16.79	6.8	20.3933
gene-LOC118267036	LOC118267036	thioredoxin reductase 1, mitochondrial-like, transcript variant X1	0.462	-1.11327	1.06e-06	5.42e-05	yes	down	19.39	20.43	18.17	7.88	8.29	8.33	19.33	8.16667
gene-LOC118278549	LOC118278549	uncharacterized LOC118278549, transcript variant X1	2.405	1.26602	1.34e-06	6.76e-05	yes	up	54.84	79.5	99.19	149.89	164.57	184.12	77.8433	166.193
gene-LOC118267501	LOC118267501	V-type proton ATPase catalytic subunit A, transcript variant X4	0.447	-1.16319	1.42e-06	7.09e-05	yes	down	59.14	65.8	38.24	25.5	22.22	15.27	54.3933	20.9967
gene-LOC118279821	LOC118279821	histone H3-like	432.652	8.75706	1.65e-06	8.12e-05	yes	up	0	0	0	6.02	6.14	5	0	5.72
gene-LOC118276792	LOC118276792	BUD13 homolog	440.58	8.78326	1.67e-06	8.14e-05	yes	up	0	0	0	0.88	1.49	1.01	0	1.12667
gene-LOC118267988	LOC118267988	uncharacterized LOC118267988	0.4	-1.32293	1.68e-06	8.18e-05	yes	down	333.08	702.53	476.49	143.07	193.98	182.58	504.033	173.21
gene-LOC118277478	LOC118277478	uncharacterized LOC118277478, transcript variant X1	0.46	-1.12018	1.73e-06	8.39e-05	yes	down	62.96	52.87	31.49	22.47	18.65	16.99	49.1067	19.37
gene-LOC118272491	LOC118272491	WW domain-binding protein 2-like, transcript variant X1	0.328	-1.61028	1.83e-06	8.76e-05	yes	down	14.4	12.89	10.48	4.12	3.4	3.38	12.59	3.63333
gene-LOC118268326	LOC118268326	uncharacterized LOC118268326	450.359	8.81493	2.06e-06	9.68e-05	yes	up	0	0	0	0.68	0.22	0.62	0	0.506667
gene-LOC118262107	LOC118262107	uncharacterized LOC118262107	2.061	1.0434	2.09e-06	9.77e-05	yes	up	3546.24	3214.09	4980.92	7600.49	7084.67	6961.53	3913.75	7215.56
gene-LOC118272026	LOC118272026	fumarylacetoacetase-like	0.495	-1.01323	2.26e-06	0.000104357	yes	down	101.31	76.3	69.57	40.84	34.58	31.33	82.3933	35.5833
gene-LOC118279878	LOC118279878	histone H3-like	63.619	5.9914	2.41e-06	0.000109602	yes	up	0	0	1.15	38.3	16.84	18.73	0.383333	24.6233
gene-LOC118279664	LOC118279664	histone H3-like	63.619	5.9914	2.41e-06	0.000109602	yes	up	0	0	1.15	38.3	16.84	18.73	0.383333	24.6233
gene-LOC118278273	LOC118278273	uncharacterized LOC118278273	464.656	8.86002	2.59e-06	0.000117392	yes	up	0	0	0	0.49	1.53	2.17	0	1.39667
gene-LOC118266685	LOC118266685	tRNA methyltransferase 10 homolog A-like	415.034	8.69708	2.62e-06	0.000117392	yes	up	0	0	0	1.69	1.82	2.15	0	1.88667
gene-LOC118272594	LOC118272594	mitochondrial cardiolipin hydrolase-like	410.781	8.68223	3.03e-06	0.000131726	yes	up	0	0	0	2.5	1.57	1.87	0	1.98
gene-LOC118274552	LOC118274552	malate dehydrogenase, mitochondrial-like, transcript variant X1	0.495	-1.01551	3.29e-06	0.000141481	yes	down	86.72	91.28	46.31	34.1	28.32	28.72	74.77	30.38
gene-LOC118277136	LOC118277136	cytochrome c oxidase subunit 6C-like	2.068	1.04839	3.52e-06	0.000150749	yes	up	1110.16	881.29	1335.53	1931.76	1932.46	2254.98	1108.99	2039.73
gene-LOC118278506	LOC118278506	eukaryotic peptide chain release factor subunit 1	0.439	-1.18783	3.72e-06	0.00015803	yes	down	16.63	17.84	12.91	5.78	6.67	5.81	15.7933	6.08667
gene-LOC118276103	LOC118276103	beta-secretase 1-like	410.456	8.68108	3.98e-06	0.000166087	yes	up	0	0	0	0.52	0.23	0.46	0	0.403333
gene-LOC118264914	LOC118264914	pancreatic lipase-related protein 2-like	449.444	8.812	4.15e-06	0.000172748	yes	up	0	0	0	2.02	5.58	1.23	0	2.94333
gene-LOC118274504	LOC118274504	cytochrome P450 6B4-like	0.003	-8.57497	4.37e-06	0.000179591	yes	down	1.09	1.91	0.83	0	0	0	1.27667	0
gene-LOC118273639	LOC118273639	larval/pupal rigid cuticle protein 66-like	0.002	-8.7857	4.9e-06	0.000198252	yes	down	3.23	13.65	1.78	0	0	0	6.22	0
gene-LOC118267500	LOC118267500	cytochrome b5-like, transcript variant X1	2.205	1.14076	4.98e-06	0.000200619	yes	up	19.48	26.13	22.42	43.47	43.94	43.32	22.6767	43.5767
gene-LOC118277248	LOC118277248	zinc finger protein OZF-like	386.943	8.59598	5.35e-06	0.000214736	yes	up	0	0	0	1.21	1.26	1.5	0	1.32333
gene-LOC118272339	LOC118272339	dimethyladenosine transferase 1, mitochondrial-like	2.353	1.23431	5.44e-06	0.000217689	yes	up	28.25	26.05	31.63	71.58	50.2	57.62	28.6433	59.8
gene-LOC118272775	LOC118272775	uncharacterized LOC118272775, transcript variant X2	2.091	1.06388	5.54e-06	0.000220578	yes	up	3635.73	3427.31	5533.05	7933.09	7388.77	8252.24	4198.7	7858.03
gene-LOC118276736	LOC118276736	uncharacterized LOC118276736	2.019	1.01391	5.85e-06	0.000232029	yes	up	28.86	24.59	22.17	37.1	49.78	46.16	25.2067	44.3467
gene-LOC118269396	LOC118269396	uncharacterized LOC118269396, transcript variant X1	393.154	8.61895	6.37e-06	0.000249936	yes	up	0	0	0	1.01	0.4	0.79	0	0.733333
gene-LOC118265062	LOC118265062	pyruvate dehydrogenase [acetyl-transferring]-phosphatase 1, mitochondrial-like	397.111	8.6334	6.58e-06	0.000254364	yes	up	0	0	0	0.19	0.45	0.45	0	0.363333
gene-LOC118263242	LOC118263242	uncharacterized LOC118263242	2.121	1.08451	6.65e-06	0.0002562	yes	up	37.54	35.7	29.9	74.36	53.21	63.14	34.38	63.57
gene-LOC118272150	LOC118272150	cystathionine gamma-lyase-like	5.325	2.41289	7.09e-06	0.000271849	yes	up	2.15	2.36	0.71	9.14	6.82	7.49	1.74	7.81667
gene-LOC118279055	LOC118279055	lachesin-like	376.705	8.55729	7.56e-06	0.000287757	yes	up	0	0	0	0.99	1.39	0.93	0	1.10333
gene-LOC118262726	LOC118262726	mitochondrial import inner membrane translocase subunit TIM14-like	3.291	1.71868	8.5e-06	0.000317601	yes	up	11.69	18.44	10.74	37.6	50.8	33.49	13.6233	40.63
gene-LOC118278787	LOC118278787	32 kDa beta-galactoside-binding lectin-like, transcript variant X1	431.175	8.75213	9.93e-06	0.000365932	yes	up	0	0	0	0.5	1.85	2.42	0	1.59
gene-LOC118279425	LOC118279425	5.8S ribosomal RNA	9.031	3.17495	1.03e-05	0.00037666	yes	up	4046.02	2277.09	0	0	0	6400.9	2107.7	2133.63
gene-LOC118262472	LOC118262472	HIG1 domain family member 1C-like	3.105	1.63468	1.11e-05	0.000401689	yes	up	10.85	8.61	13.4	33.45	27.76	30.06	10.9533	30.4233
gene-LOC118279913	LOC118279913	general odorant-binding protein 69a-like	0.469	-1.09278	1.23e-05	0.000439311	yes	down	99.92	191.85	119.86	67.13	47.96	51.71	137.21	55.6
gene-LOC118271762	LOC118271762	nucleolar pre-ribosomal-associated protein 1-like	410.812	8.68233	1.25e-05	0.00044465	yes	up	0	0	0	0.71	0.1	0.23	0	0.346667
gene-LOC118265735	LOC118265735	pro-epidermal growth factor-like	0.052	-4.25424	1.26e-05	0.000448082	yes	down	0.74	5.93	1.15	0.14	0.08	0.12	2.60667	0.113333
gene-LOC118264811	LOC118264811	39S ribosomal protein L12, mitochondrial-like	3.89	1.95982	1.46e-05	0.000510629	yes	up	12.68	6.45	10.52	34.05	34.89	33.3	9.88333	34.08
gene-LOC118274730	LOC118274730	pupal cuticle protein-like	0.152	-2.72011	1.56e-05	0.000541892	yes	down	12.78	24.41	8.31	1.02	2.56	2.02	15.1667	1.86667
gene-LOC118264631	LOC118264631	U6 snRNA-associated Sm-like protein LSm5	5.039	2.3332	1.58e-05	0.000543913	yes	up	6.45	14.85	11.08	46.34	41.74	53.78	10.7933	47.2867
gene-LOC118268528	LOC118268528	uncharacterized LOC118268528	347.179	8.43954	1.61e-05	0.00054972	yes	up	0	0	0	0.87	0.63	1	0	0.833333
gene-LOC118265611	LOC118265611	electron transfer flavoprotein regulatory factor 1-like	3.795	1.92426	1.62e-05	0.000551368	yes	up	7.61	16.86	18.58	48.58	46.67	49.63	14.35	48.2933
gene-LOC118263111	LOC118263111	CDGSH iron-sulfur domain-containing protein 3, mitochondrial-like	2.666	1.41464	1.63e-05	0.000552158	yes	up	27.22	51.47	41.18	95.86	106.35	75.92	39.9567	92.71
gene-LOC118270060	LOC118270060	uncharacterized LOC118270060	0.407	-1.2959	1.83e-05	0.000608184	yes	down	10.68	8.66	7.19	2.92	4.51	3.56	8.84333	3.66333
gene-LOC118266701	LOC118266701	parathymosin-like	2.196	1.13461	1.84e-05	0.000608184	yes	up	21.74	32.81	22.73	44.79	43.62	57.68	25.76	48.6967
gene-LOC118273569	LOC118273569	signal transducing adapter molecule 1-like	0.377	-1.40863	2e-05	0.000657383	yes	down	42.57	56.55	36.12	20.3	14.63	8.8	45.08	14.5767
gene-LOC118270889	LOC118270889	facilitated trehalose transporter Tret1-2 homolog, transcript variant X1	0.339	-1.56118	2.15e-05	0.000704951	yes	down	9.67	12.26	6.49	2.76	2.49	2.93	9.47333	2.72667
gene-LOC118275689	LOC118275689	uncharacterized LOC118275689	3.797	1.92505	2.22e-05	0.000724934	yes	up	15.95	9.11	16.19	36.24	55.62	47.09	13.75	46.3167
gene-LOC118267420	LOC118267420	uncharacterized LOC118267420, transcript variant X2	335.126	8.38856	2.23e-05	0.000726013	yes	up	0	0	0	0.3	0.44	0.37	0	0.37
gene-LOC118269527	LOC118269527	thioredoxin domain-containing protein 5 homolog	2.43	1.28085	2.34e-05	0.000758147	yes	up	9.75	11.74	9.14	18.68	20.75	24.92	10.21	21.45
gene-LOC118268473	LOC118268473	tubulin alpha-1A chain	0.329	-1.6059	2.35e-05	0.000758861	yes	down	17.26	16.88	12.21	3.58	3.79	5.74	15.45	4.37
gene-LOC118265624	LOC118265624	RNA polymerase II transcriptional coactivator-like	3.241	1.69625	2.41e-05	0.000776109	yes	up	22.58	38.02	56.07	115.46	115.76	108.36	38.89	113.193
gene-LOC118279969	LOC118279969	gastrula zinc finger protein XlCGF26.1-like	0.003	-8.33101	2.53e-05	0.000812224	yes	down	0.3	0.68	0.6	0	0	0	0.526667	0
gene-LOC118262654	LOC118262654	proline-rich protein 36-like	0.164	-2.60854	2.56e-05	0.000819289	yes	down	43.6	22.12	7.7	2.84	4.87	2.36	24.4733	3.35667
gene-LOC118276211	LOC118276211	uncharacterized LOC118276211	3.481	1.79942	2.64e-05	0.000842308	yes	up	5.65	7.02	4.83	16.32	19.16	16.96	5.83333	17.48
gene-LOC118263860	LOC118263860	60S ribosomal protein L21-like	0.313	-1.67545	2.68e-05	0.000849318	yes	down	75.34	62.15	77.39	12.99	24.6	21.26	71.6267	19.6167
gene-LOC118266790	LOC118266790	protein CNPPD1-like	0.497	-1.00778	2.73e-05	0.0008619	yes	down	66.4	46.04	40.72	22.17	19.09	24.85	51.0533	22.0367
gene-LOC118269313	LOC118269313	mitochondrial import receptor subunit TOM22 homolog, transcript variant X1	2.183	1.12636	2.76e-05	0.000867347	yes	up	44.69	68.41	32.65	121.97	92.05	69.18	48.5833	94.4
gene-LOC118262189	LOC118262189	phosphatidylserine lipase ABHD16A-like, transcript variant X1	379.778	8.56901	2.8e-05	0.000877201	yes	up	0	0	0	0.09	0.51	0.64	0	0.413333
gene-LOC118275476	LOC118275476	CXXC-type zinc finger protein 1-like	190.809	7.57598	3.04e-05	0.00094657	yes	up	0	0	0.02	0.87	1.49	1.31	0.00666667	1.22333
gene-LOC118268352	LOC118268352	protein PET100 homolog, mitochondrial-like	2.877	1.52441	3.12e-05	0.000969859	yes	up	32.39	65.61	73.68	148.37	137.89	152.13	57.2267	146.13
gene-LOC118277292	LOC118277292	uncharacterized LOC118277292	0.348	-1.52474	3.33e-05	0.00102412	yes	down	28.54	35.47	17.46	7.7	8.86	6.52	27.1567	7.69333
gene-LOC118262142	LOC118262142	palmitoyltransferase app-like, transcript variant X1	0.356	-1.489	3.35e-05	0.0010254	yes	down	18.87	20.15	10.55	4.54	5.28	4.93	16.5233	4.91667
gene-LOC118280016	LOC118280016	spliceosome-associated protein CWC27 homolog, transcript variant X1	125.843	6.97548	3.43e-05	0.00104737	yes	up	0	0	0.04	2.58	1.09	1.1	0.0133333	1.59
gene-LOC118271162	LOC118271162	SWI/SNF-related matrix-associated actin-dependent regulator of chromatin subfamily E member 1-like, transcript variant X1	0.003	-8.28319	3.46e-05	0.00105405	yes	down	0.62	1.09	0.32	0	0	0	0.676667	0
gene-LOC118276016	LOC118276016	calsenilin-like	319.231	8.31846	3.61e-05	0.00109661	yes	up	0	0	0	0.22	0.36	0.25	0	0.276667
gene-LOC118263697	LOC118263697	mitochondrial import inner membrane translocase subunit Tim8-like	2.609	1.38355	3.63e-05	0.00109887	yes	up	22.61	20.81	17.61	49.75	46.75	41.95	20.3433	46.15
gene-LOC118267865	LOC118267865	uncharacterized LOC118267865	0.149	-2.74391	3.65e-05	0.00109887	yes	down	3.79	10.94	7.5	1.06	0.93	0.88	7.41	0.956667
gene-LOC118267152	LOC118267152	atrial natriuretic peptide-converting enzyme-like	318.906	8.31699	3.8e-05	0.00112904	yes	up	0	0	0	0.74	0.5	0.36	0	0.533333
gene-LOC118267757	LOC118267757	uncharacterized LOC118267757	2.611	1.38472	3.9e-05	0.00115604	yes	up	14.69	7.19	9.48	24.49	26.06	31.57	10.4533	27.3733
gene-LOC118276790	LOC118276790	uncharacterized LOC118276790	2.976	1.57316	4.41e-05	0.00127811	yes	up	11.04	14.57	12.89	34.39	37.41	28.31	12.8333	33.37
gene-LOC118268308	LOC118268308	uncharacterized LOC118268308, transcript variant X1	321.374	8.32811	4.92e-05	0.00141935	yes	up	0	0	0	3.79	2.38	1.05	0	2.40667
gene-LOC118268597	LOC118268597	angiotensin-converting enzyme-like	0.491	-1.02601	5.18e-05	0.0014866	yes	down	8.68	11	8.26	4.52	3.31	3.92	9.31333	3.91667
gene-LOC118268096	LOC118268096	MICOS complex subunit MIC13 homolog QIL1-like	2.319	1.21356	5.19e-05	0.0014866	yes	up	127.23	71.34	72.32	176.84	159.56	210.61	90.2967	182.337
gene-LOC118271582	LOC118271582	RING-box protein 2-like	2.236	1.16107	5.22e-05	0.00148883	yes	up	91.52	133.87	128.85	296.49	179.89	224.15	118.08	233.51
gene-LOC118279287	LOC118279287	checkpoint protein HUS1-like	319.237	8.31848	5.23e-05	0.00148883	yes	up	0	0	0	2.37	1.06	3.65	0	2.36
gene-LOC118274947	LOC118274947	N-glycosylase/DNA lyase-like	332.794	8.37849	5.26e-05	0.00148883	yes	up	0	0	0	2.12	0.49	2.53	0	1.71333
gene-LOC118277094	LOC118277094	ornithine decarboxylase 1-like, transcript variant X1	0.403	-1.31257	5.27e-05	0.00148883	yes	down	41.84	54.1	18.23	12.9	18.69	11.93	38.0567	14.5067
gene-LOC118270605	LOC118270605	uncharacterized LOC118270605	0.143	-2.8092	5.3e-05	0.00149012	yes	down	32.19	45.35	34.61	6.37	0.9	6.8	37.3833	4.69
gene-LOC118279423	LOC118279423	5.8S ribosomal RNA	6.371	2.67153	5.35e-05	0.00149906	yes	up	4046.02	2277.09	0	0	0	6400.9	2107.7	2133.63
gene-LOC118271826	LOC118271826	sentrin-specific protease 8-like, transcript variant X1	3.068	1.61731	5.38e-05	0.00150434	yes	up	10.5	6.94	6.95	23.81	23.67	18.61	8.13	22.03
gene-LOC118274049	LOC118274049	2-oxoglutarate and iron-dependent oxygenase domain-containing protein 3-like	2.72	1.44361	5.42e-05	0.00151138	yes	up	10.4	17.72	10.25	32.92	28.84	25.07	12.79	28.9433
gene-LOC118262338	LOC118262338	ZZ-type zinc finger-containing protein 3-like	2.513	1.3295	5.59e-05	0.00155518	yes	up	9.41	15.53	9.8	22.49	24.07	28.46	11.58	25.0067
gene-LOC118279120	LOC118279120	nose resistant to fluoxetine protein 6-like	0.391	-1.35458	5.63e-05	0.00156175	yes	down	34.57	44.13	15.85	10.44	10.46	7.92	31.5167	9.60667
gene-LOC118271302	LOC118271302	transient receptor potential protein-like	0.003	-8.33719	5.96e-05	0.0016393	yes	down	0.25	1.23	0.19	0	0	0	0.556667	0
gene-LOC118265086	LOC118265086	uncharacterized LOC118265086	302.725	8.24186	5.97e-05	0.0016393	yes	up	0	0	0	2.38	1.31	1.1	0	1.59667
gene-LOC118281645	LOC118281645	iron-sulfur cluster assembly 1 homolog, mitochondrial-like	2.072	1.05129	6.02e-05	0.0016474	yes	up	40.68	63.94	46.14	72.89	86.73	114.06	50.2533	91.2267
gene-LOC118264773	LOC118264773	nuclear protein localization protein 4 homolog	0.265	-1.91543	6.2e-05	0.00169134	yes	down	20.79	15.02	9.89	2.44	2.76	5.92	15.2333	3.70667
gene-LOC118277020	LOC118277020	cystathionine gamma-lyase-like	2.356	1.23662	6.22e-05	0.00169379	yes	up	8.5	11.92	8.67	17.39	16.1	22.6	9.69667	18.6967
gene-LOC118275538	LOC118275538	neutral and basic amino acid transport protein rBAT-like, transcript variant X1	0.457	-1.12821	6.52e-05	0.00176619	yes	down	53.52	53.94	28.68	23.99	13.24	14.98	45.38	17.4033
gene-LOC118264257	LOC118264257	protein ANTAGONIST OF LIKE HETEROCHROMATIN PROTEIN 1-like, transcript variant X1	309.268	8.27271	6.71e-05	0.00180728	yes	up	0	0	0	2.06	1.2	1.17	0	1.47667
gene-LOC118279733	LOC118279733	aldo-keto reductase AKR2E4-like, transcript variant X1	0.426	-1.22976	6.78e-05	0.00182123	yes	down	28.51	28.54	29.03	10.01	10.61	11.61	28.6933	10.7433
gene-LOC118267218	LOC118267218	uncharacterized LOC118267218, transcript variant X2	311.523	8.28319	6.8e-05	0.00182123	yes	up	0	0	0	1.07	3.74	2.65	0	2.48667
gene-LOC118278544	LOC118278544	uncharacterized LOC118278544	2.502	1.3233	6.83e-05	0.00182624	yes	up	175.74	111.56	226.99	306.98	424.1	420.63	171.43	383.903
gene-LOC118272386	LOC118272386	uncharacterized LOC118272386, transcript variant X1	317.208	8.30928	7.08e-05	0.00187772	yes	up	0	0	0	0.33	0.34	0.08	0	0.25
gene-LOC118279070	LOC118279070	phenoloxidase-activating enzyme-like, transcript variant X1	0.435	-1.19965	7.46e-05	0.00197423	yes	down	14.96	14.91	12.74	6.89	4.59	5.06	14.2033	5.51333
gene-LOC118266724	LOC118266724	uncharacterized LOC118266724	2.993	1.58152	7.66e-05	0.00202152	yes	up	9.27	19.34	10.94	31.27	35.55	34.41	13.1833	33.7433
gene-LOC118263392	LOC118263392	alkylated DNA repair protein alkB homolog 8-like	287.432	8.16708	8.45e-05	0.00219016	yes	up	0	0	0	1.1	0.65	0.73	0	0.826667
gene-LOC118269261	LOC118269261	uncharacterized LOC118269261	313.006	8.29004	9.54e-05	0.00244331	yes	up	0	0	0	0.66	3	3.71	0	2.45667
gene-LOC118277086	LOC118277086	uncharacterized LOC118277086, transcript variant X1	162.389	7.34331	9.84e-05	0.00250673	yes	up	0.02	0	0	1.62	2.11	1.27	0.00666667	1.66667
gene-LOC118270348	LOC118270348	V-type proton ATPase subunit B	0.493	-1.02179	0.00010393	0.00263476	yes	down	34.85	47.37	23.98	18.27	14.27	12.16	35.4	14.9
gene-LOC118275997	LOC118275997	uncharacterized LOC118275997	3.247	1.69928	0.000104528	0.00264344	yes	up	204.51	179.93	423.57	689.84	683.26	843.68	269.337	738.927
gene-LOC118264398	LOC118264398	uncharacterized LOC118264398	279.382	8.12609	0.000106344	0.00268278	yes	up	0	0	0	22.57	0.31	0.32	0	7.73333
gene-LOC118273895	LOC118273895	40S ribosomal protein S6	0.492	-1.02364	0.000112082	0.00281378	yes	down	445.04	366.33	177.8	156.46	140.5	117.52	329.723	138.16
gene-LOC118264554	LOC118264554	sodium-independent sulfate anion transporter-like	299.865	8.22817	0.000112669	0.00282166	yes	up	0	0	0	0.34	4.92	0.15	0	1.80333
gene-LOC118267628	LOC118267628	mediator of DNA damage checkpoint protein 1-like	616.078	9.26697	0.000114052	0.00283059	yes	up	0	0	0	3.65	0	0.77	0	1.47333
gene-LOC118281546	LOC118281546	uncharacterized LOC118281546	307.034	8.26225	0.000114123	0.00283059	yes	up	0	0	0	0.62	0.54	0.13	0	0.43
gene-LOC118275736	LOC118275736	transforming acidic coiled-coil-containing protein 3-like	114.098	6.83413	0.000115184	0.00285005	yes	up	0	0	0.07	1.34	3.83	5.57	0.0233333	3.58
gene-LOC118280924	LOC118280924	uncharacterized LOC118280924, transcript variant X1	294.667	8.20294	0.000120528	0.00296804	yes	up	0	0	0	25.47	2.97	5.53	0	11.3233
gene-LOC118268748	LOC118268748	density-regulated protein homolog	2.698	1.43199	0.000122538	0.00301035	yes	up	14.34	35.36	17.65	51.11	42.76	61.05	22.45	51.64
gene-LOC118266973	LOC118266973	uncharacterized LOC118266973	272.983	8.09266	0.000128021	0.00311539	yes	up	0	0	0	0.34	0.24	0.42	0	0.333333
gene-LOC118265140	LOC118265140	KIF-binding protein-like, transcript variant X1	275.322	8.10498	0.000131784	0.0031994	yes	up	0	0	0	0.62	0.62	0.3	0	0.513333
gene-LOC118270004	LOC118270004	lysozyme-like	269.133	8.07218	0.000136223	0.00329168	yes	up	0	0	0	1.89	2.22	2.41	0	2.17333
gene-LOC118275235	LOC118275235	translocating chain-associated membrane protein 1-like, transcript variant X2	0.432	-1.21237	0.000139431	0.00336134	yes	down	18.33	19.46	11.39	4.95	6.6	6.55	16.3933	6.03333
gene-LOC118278901	LOC118278901	histone H2A	0.044	-4.52203	0.000141931	0.00340508	yes	down	26.17	11.94	17.41	0	0.9	1.22	18.5067	0.706667
gene-LOC118280877	LOC118280877	uncharacterized LOC118280877	0.387	-1.3713	0.000143094	0.00341769	yes	down	10.17	11.58	9.54	3.38	2.69	4.45	10.43	3.50667
gene-LOC118263814	LOC118263814	uncharacterized LOC118263814	277.176	8.11466	0.000150389	0.00356871	yes	up	0	0	0	1.94	1.44	0.83	0	1.40333
gene-LOC118274704	LOC118274704	cuticle protein 16.8-like	0.429	-1.21988	0.000154807	0.0036468	yes	down	25.63	21.07	20.15	8.61	6.93	9.52	22.2833	8.35333
gene-LOC118262976	LOC118262976	endoplasmic reticulum chaperone BiP	0.466	-1.10118	0.000161045	0.00374248	yes	down	13.76	20.93	14	8.05	5.16	6.45	16.23	6.55333
gene-LOC118262982	LOC118262982	endoplasmic reticulum chaperone BiP	0.466	-1.10118	0.000161045	0.00374248	yes	down	13.76	20.93	14	8.05	5.16	6.45	16.23	6.55333
gene-LOC118262763	LOC118262763	zinc finger protein 664-like	285.822	8.15898	0.000169256	0.00391894	yes	up	0	0	0	21.58	2.94	2.56	0	9.02667
gene-LOC118281994	LOC118281994	V-type proton ATPase 16 kDa proteolipid subunit	0.092	-3.44766	0.000171586	0.00396068	yes	down	9.67	32.76	9.14	0.07	1.7	2.08	17.19	1.28333
gene-LOC118272756	LOC118272756	mpv17-like protein 2	2.705	1.43584	0.000172198	0.00396594	yes	up	9.21	9.66	9.97	17.44	28.74	21.87	9.61333	22.6833
gene-LOC118266053	LOC118266053	nose resistant to fluoxetine protein 6-like	0.461	-1.11598	0.000175977	0.00403495	yes	down	13.38	15.07	9.84	5.2	4.48	5.51	12.7633	5.06333
gene-LOC118270381	LOC118270381	serine/threonine-protein phosphatase PP2A 65 kDa regulatory subunit-like	0.463	-1.11087	0.000180944	0.00413049	yes	down	28.99	41.8	30.46	10.61	18.13	11.55	33.75	13.43
gene-LOC118279049	LOC118279049	vesicle transport protein GOT1B-like	157.716	7.30119	0.000182866	0.00416516	yes	up	0	0.09	0	1.75	6.28	3.89	0.03	3.97333
gene-LOC118264310	LOC118264310	HMG1/2-like protein	4.419	2.14376	0.000192506	0.00434634	yes	up	2.51	4.68	5.82	14.91	17.2	18.99	4.33667	17.0333
gene-LOC118264688	LOC118264688	aldo-keto reductase family 1 member B1-like	276.49	8.11108	0.000195799	0.00440142	yes	up	0	0	0	2.85	0.56	1.27	0	1.56
gene-LOC118271247	LOC118271247	T-complex protein 11-like protein 1	278.983	8.12403	0.00020383	0.00457201	yes	up	0	0	0	0.58	0.34	0.1	0	0.34
gene-LOC118274092	LOC118274092	39S ribosomal protein L23, mitochondrial-like	2.89	1.53104	0.000209358	0.00466898	yes	up	13.24	12.16	10.48	26.69	36.27	26.89	11.96	29.95
gene-LOC118274743	LOC118274743	translation machinery-associated protein 16 homolog	5.844	2.54705	0.000209452	0.00466898	yes	up	3.71	4.55	1.67	17.72	14.21	17.15	3.31	16.36
gene-LOC118264160	LOC118264160	protein singed-like	0.421	-1.2489	0.000213237	0.00474177	yes	down	9.68	11.76	6.42	4.03	3.52	2.67	9.28667	3.40667
gene-LOC118281495	LOC118281495	myb-related transcription factor, partner of profilin-like, transcript variant X2	0.004	-7.92077	0.000222418	0.00491416	yes	down	1.67	1.58	0.72	0	0	0	1.32333	0
gene-LOC118280286	LOC118280286	scavenger receptor class B member 1-like	269.688	8.07515	0.000225631	0.00496387	yes	up	0	0	0	0.23	0.1	0.44	0	0.256667
gene-LOC118279629	LOC118279629	unconventional myosin-Va-like, transcript variant X1	14.444	3.85239	0.000228756	0.00500123	yes	up	0	0.35	0.14	42.66	30.27	39.61	0.163333	37.5133
gene-LOC118269856	LOC118269856	splicing factor 3A subunit 1-like	0.333	-1.58785	0.000238206	0.00517434	yes	down	5.8	6.72	4.95	2.04	1.68	1.32	5.82333	1.68
gene-LOC118273485	LOC118273485	suppressor APC domain-containing protein 2-like	267.036	8.06089	0.000260791	0.00561762	yes	up	0	0	0	0.23	0.43	0.96	0	0.54
gene-LOC118276098	LOC118276098	mucin-2-like	254.518	7.99163	0.000270371	0.00578774	yes	up	0	0	0	0.17	0.51	0.66	0	0.446667
gene-LOC118266394	LOC118266394	coiled-coil domain-containing protein 112-like, transcript variant X1	502.878	8.97406	0.000271045	0.00579016	yes	up	0	0	0	1.35	0	1.35	0	0.9
gene-LOC118268908	LOC118268908	keratin, type I cytoskeletal 10-like	261.252	8.0293	0.000273799	0.0058369	yes	up	0	0	0	1.84	0.83	0.41	0	1.02667
gene-LOC118273612	LOC118273612	mitochondrial intermediate peptidase-like	262.416	8.03571	0.000277347	0.00587612	yes	up	0	0	0	0.15	0.65	0.55	0	0.45
gene-LOC118262540	LOC118262540	28S ribosomal protein S14, mitochondrial-like	2.179	1.12395	0.000282621	0.00597559	yes	up	46.39	50.07	28.97	83.5	65.81	85.45	41.81	78.2533
gene-LOC118265219	LOC118265219	chitooligosaccharidolytic beta-N-acetylglucosaminidase-like, transcript variant X2	0.425	-1.23554	0.000285229	0.00601839	yes	down	10.2	13.36	10.03	3.2	4.41	4.72	11.1967	4.11
gene-LOC118276321	LOC118276321	uncharacterized LOC118276321	3.916	1.96923	0.000286072	0.00602386	yes	up	2.36	2.23	2.44	9.92	7.58	6.8	2.34333	8.1
gene-LOC118264581	LOC118264581	DNA polymerase subunit gamma-2, mitochondrial-like, transcript variant X1	2.42	1.27503	0.000298241	0.00624226	yes	up	8.33	12.3	5.45	15.75	18.95	17.9	8.69333	17.5333
gene-LOC118274553	LOC118274553	phenoloxidase subunit 2-like	0.455	-1.13488	0.000298259	0.00624226	yes	down	19.04	13.98	12.63	7.32	4.95	5.87	15.2167	6.04667
gene-LOC118268351	LOC118268351	complex III assembly factor LYRM7-like	3.379	1.75665	0.000301227	0.00629162	yes	up	21.61	13.89	35.84	51.6	70.99	98.88	23.78	73.8233
gene-LOC118269578	LOC118269578	NADP-dependent malic enzyme-like, transcript variant X1	0.492	-1.02237	0.000307304	0.00635423	yes	down	16.99	17.37	10.77	7.59	4.64	6.74	15.0433	6.32333
gene-LOC118270850	LOC118270850	ubiquitin thioesterase trabid-like	0.179	-2.48046	0.000315696	0.00648874	yes	down	8.64	4.64	2.79	1.84	0.23	0.46	5.35667	0.843333
gene-LOC118263344	LOC118263344	50S ribosomal protein L27-like	2.101	1.071	0.000316961	0.00648889	yes	up	45.09	46.67	49.38	90.85	96.36	73.46	47.0467	86.89
gene-LOC118277593	LOC118277593	facilitated trehalose transporter Tret1-like	238.859	7.90001	0.000342862	0.00694382	yes	up	0	0	0	1.15	0.71	0.67	0	0.843333
gene-LOC118268870	LOC118268870	TP53-regulated inhibitor of apoptosis 1-like	3.86	1.94851	0.000343221	0.00694382	yes	up	6.01	5.84	6.68	14.08	22.13	26.37	6.17667	20.86
gene-LOC118278984	LOC118278984	uncharacterized LOC118278984	284.366	8.15161	0.000357322	0.00720087	yes	up	0	0	0	5.84	0.33	3.4	0	3.19
gene-LOC118274062	LOC118274062	mucin-2-like	250.61	7.9693	0.000361417	0.00725505	yes	up	0	0	0	0.43	0.77	0.19	0	0.463333
gene-LOC118268506	LOC118268506	cytochrome P450 6B5-like	0.004	-7.81154	0.000365633	0.00732544	yes	down	1.01	0.85	1.12	0	0	0	0.993333	0
gene-LOC118264299	LOC118264299	glucose dehydrogenase [FAD, quinone]-like, transcript variant X1	0.128	-2.96261	0.000369147	0.00738151	yes	down	2.65	4.18	1.57	0.18	0.5	0.22	2.8	0.3
gene-LOC118268695	LOC118268695	membrane-associated protein Hem-like	475.715	8.89395	0.000370364	0.00739152	yes	up	0	0	0	0.63	0	0.99	0	0.54
gene-LOC118275734	LOC118275734	ribonuclease P protein subunit rpr2-like	240.82	7.91181	0.000372152	0.00741286	yes	up	0	0	0	1.86	4.47	3.22	0	3.18333
gene-LOC118277365	LOC118277365	NADH dehydrogenase [ubiquinone] 1 beta subcomplex subunit 3-like	2.366	1.2425	0.000373944	0.00743421	yes	up	88.65	51.33	90.32	176.79	178.03	131.9	76.7667	162.24
gene-LOC118276432	LOC118276432	prefoldin subunit 3-like	2.287	1.19351	0.000381671	0.00757323	yes	up	14.3	22.2	16.66	36	37.42	32.04	17.72	35.1533
gene-LOC118280034	LOC118280034	protein FAM214A-like, transcript variant X2	0.301	-1.73238	0.000382614	0.00757737	yes	down	5.43	5.95	4.61	2.94	1.12	0.86	5.33	1.64
gene-LOC118276506	LOC118276506	uncharacterized LOC118276506, transcript variant X3	267.87	8.06539	0.000391158	0.00773173	yes	up	0	0	0	0.63	0.2	0.08	0	0.303333
gene-LOC118264798	LOC118264798	vacuolar protein sorting-associated protein 18 homolog, transcript variant X1	0.004	-7.82405	0.000392287	0.00773923	yes	down	0.59	0.4	0.19	0	0	0	0.393333	0
gene-LOC118275460	LOC118275460	dolichyl-diphosphooligosaccharide--protein glycosyltransferase subunit 2-like	0.462	-1.11285	0.000394967	0.00777722	yes	down	46.54	16.32	17.66	9.12	25.77	6.04	26.84	13.6433
gene-LOC118267615	LOC118267615	uncharacterized LOC118267615	0.023	-5.44882	0.000396715	0.00779678	yes	down	10	7.9	3.72	0	0	0.42	7.20667	0.14
gene-LOC118273618	LOC118273618	heat shock factor-binding protein 1-like	2.375	1.24763	0.000401949	0.00786965	yes	up	17.61	27.54	11.67	35.22	41.08	37.59	18.94	37.9633
gene-LOC118278788	LOC118278788	32 kDa beta-galactoside-binding lectin-like	250.604	7.96927	0.000413363	0.0080657	yes	up	0	0	0	0.46	1.88	0.68	0	1.00667
gene-LOC118275844	LOC118275844	uncharacterized LOC118275844	3.333	1.73677	0.000413526	0.0080657	yes	up	53.16	32.23	116.36	218.91	192.56	209.37	67.25	206.947
gene-LOC118269309	LOC118269309	uncharacterized LOC118269309, transcript variant X1	243.852	7.92986	0.000417724	0.008117	yes	up	0	0	0	1.04	12.81	10.74	0	8.19667
gene-LOC118265530	LOC118265530	sodium-dependent nutrient amino acid transporter 1-like	0.364	-1.45724	0.000417729	0.008117	yes	down	10.3	22.6	9.7	3.77	4.26	5.04	14.2	4.35667
gene-LOC118264430	LOC118264430	protein cortex-like	233.707	7.86856	0.000426279	0.00825206	yes	up	0	0	0	0.6	1.2	0.89	0	0.896667
gene-LOC118264723	LOC118264723	uncharacterized LOC118264723	229.799	7.84423	0.000447934	0.00862272	yes	up	0	0	0	0.88	0.84	1.31	0	1.01
gene-LOC118263240	LOC118263240	COP9 signalosome complex subunit 3-like	2.147	1.10236	0.000449977	0.00864593	yes	up	7.91	10.52	6.81	16.18	15.87	14.56	8.41333	15.5367
gene-LOC118268086	LOC118268086	migration and invasion enhancer 1-like	6.201	2.63253	0.000456471	0.00873815	yes	up	11.78	5.18	4.6	12.92	52.53	40.22	7.18667	35.2233
gene-LOC118265691	LOC118265691	ejaculatory bulb-specific protein 3-like, transcript variant X1	0.106	-3.24096	0.000458267	0.0087563	yes	down	30.32	55.85	30.81	1.11	0.59	8.79	38.9933	3.49667
gene-LOC118268152	LOC118268152	V-type proton ATPase 116 kDa subunit a1-like, transcript variant X1	0.362	-1.46677	0.000465515	0.00886163	yes	down	10.73	10.93	8.63	4.51	3.34	1.72	10.0967	3.19
gene-LOC118263822	LOC118263822	circadian clock-controlled protein daywake-like	0.284	-1.81356	0.000466356	0.00886163	yes	down	11.74	31.53	14.73	4.23	6.33	3.4	19.3333	4.65333
gene-LOC118274597	LOC118274597	uncharacterized LOC118274597, transcript variant X1	2.877	1.52449	0.000491967	0.00929691	yes	up	2.88	26.52	5.18	14.49	17.77	14.84	11.5267	15.7
gene-LOC118278056	LOC118278056	syntaxin-12-like, transcript variant X2	0.154	-2.69869	0.000550702	0.0102566	yes	down	3.52	2.13	0.92	0.37	0.22	0.25	2.19	0.28
gene-LOC118269475	LOC118269475	4-hydroxyphenylpyruvate dioxygenase-like	2.088	1.06236	0.000554512	0.0103089	yes	up	14.93	16.36	8.95	27.2	20.03	24.72	13.4133	23.9833
gene-LOC118262133	LOC118262133	transcription elongation factor 1 homolog	2.021	1.01525	0.000572549	0.0105662	yes	up	88.52	57.76	82.83	146.6	145.69	118.24	76.37	136.843
gene-LOC118272079	LOC118272079	AN1-type zinc finger protein 4-like, transcript variant X1	0.458	-1.12594	0.000573471	0.0105662	yes	down	10.1	14.43	9.68	5.04	4.89	3.2	11.4033	4.37667
gene-LOC118263580	LOC118263580	uncharacterized LOC118263580	221.74	7.79273	0.000574648	0.010569	yes	up	0	0	0	1.08	1.7	1.14	0	1.30667
gene-LOC118275566	LOC118275566	uncharacterized LOC118275566	219.827	7.78022	0.000576793	0.0105896	yes	up	0	0	0	1.33	1	1.04	0	1.12333
gene-LOC118266759	LOC118266759	protein tiptop-like, transcript variant X1	0.005	-7.71849	0.000580083	0.0106311	yes	down	0.36	0.33	0.16	0	0	0	0.283333	0
gene-LOC118266628	LOC118266628	uncharacterized LOC118266628, transcript variant X3	0.48	-1.05856	0.00059554	0.0108565	yes	down	14.5	12.19	10.24	5.7	6.13	3.48	12.31	5.10333
gene-LOC118277129	LOC118277129	NF-kappa-B inhibitor-interacting Ras-like protein, transcript variant X1	0.005	-7.71937	0.000605309	0.0110151	yes	down	1.16	1.03	0.45	0	0	0	0.88	0
gene-LOC118270750	LOC118270750	cytochrome P450 4c3-like	0.213	-2.22845	0.000611393	0.0110908	yes	down	6.61	12.14	7.82	2.84	1.5	0.6	8.85667	1.64667
gene-LOC118269147	LOC118269147	zinc finger protein 436-like, transcript variant X1	236.073	7.88309	0.000611617	0.0110908	yes	up	0	0	0	0.25	0.12	0.63	0	0.333333
gene-LOC118268499	LOC118268499	dnaJ homolog subfamily C member 9-like	4.873	2.28473	0.000628179	0.0113711	yes	up	1.56	0.81	1.19	5.31	3.62	6.38	1.18667	5.10333
gene-LOC118275941	LOC118275941	tubulin gamma-2 chain-like	0.266	-1.91266	0.000637783	0.0115046	yes	down	7.47	6.7	3.34	1.23	1.38	1.34	5.83667	1.31667
gene-LOC118264917	LOC118264917	mitochondrial import receptor subunit TOM70-like	0.002	-8.68016	0.000648348	0.0116748	yes	down	1.09	0.66	0	0	0	0	0.583333	0
gene-LOC118262290	LOC118262290	serine/threonine-protein kinase polo-like	0.005	-7.75534	0.000657363	0.0118165	yes	down	0.81	0.63	0.17	0	0	0	0.536667	0
gene-LOC118272822	LOC118272822	meiosis-specific with OB domain-containing protein-like	48.958	5.61348	0.000666455	0.0119383	yes	up	0	0	0.13	3.08	1.76	1.49	0.0433333	2.11
gene-LOC118269397	LOC118269397	uncharacterized LOC118269397, transcript variant X1	0.002	-8.65068	0.000681325	0.0121287	yes	down	0	8.16	5.55	0	0	0	4.57	0
gene-LOC118276096	LOC118276096	uncharacterized LOC118276096	0.225	-2.1546	0.000681785	0.0121287	yes	down	1.68	1.82	1.28	0.34	0.45	0.13	1.59333	0.306667
gene-LOC118281310	LOC118281310	gonadal protein gdl-like	435.922	8.76793	0.000687028	0.0121808	yes	up	0	0	0	6.73	1.36	0	0	2.69667
gene-LOC118268094	LOC118268094	UPF0415 protein C7orf25 homolog	3.897	1.96247	0.000687071	0.0121808	yes	up	1.19	1.2	0.98	4.08	3.67	3.63	1.12333	3.79333
gene-LOC118269116	LOC118269116	transmembrane 9 superfamily member 3-like	2.796	1.48328	0.00070385	0.0124355	yes	up	2.96	2.04	1.44	4.21	5.74	5.46	2.14667	5.13667
gene-LOC118263403	LOC118263403	proline-rich extensin-like protein EPR1, transcript variant X1	0.483	-1.0497	0.000739145	0.0129662	yes	down	37.6	10.84	9.38	9.29	5.16	8.8	19.2733	7.75
gene-LOC118266753	LOC118266753	ribosome maturation protein SBDS-like	2.156	1.10805	0.000739909	0.0129662	yes	up	29.06	41.07	15.88	50.55	43.69	62.08	28.67	52.1067
gene-LOC118273426	LOC118273426	uncharacterized LOC118273426, transcript variant X1	0.492	-1.02291	0.000740171	0.0129662	yes	down	12	13.5	8.59	5.82	4.36	4.42	11.3633	4.86667
gene-LOC118279746	LOC118279746	histidine triad nucleotide-binding protein 1-like	2.225	1.15358	0.000746287	0.013014	yes	up	93.3	69.26	149.11	243.29	201.22	185.27	103.89	209.927
gene-LOC118277793	LOC118277793	uncharacterized LOC118277793	214.46	7.74456	0.000746683	0.013014	yes	up	0	0	0	0.18	0.11	0.08	0	0.123333
gene-LOC118282334	LOC118282334	cytochrome P450 4V2-like	0.382	-1.3869	0.000752225	0.0130885	yes	down	13.32	20.17	13.02	3.95	5.28	5.13	15.5033	4.78667
gene-LOC118277931	LOC118277931	uncharacterized LOC118277931	213.624	7.73893	0.000762809	0.013228	yes	up	0	0	0	0.23	0.45	0.33	0	0.336667
gene-LOC118278596	LOC118278596	uncharacterized LOC118278596	2.044	1.03137	0.00076603	0.0132616	yes	up	30.83	31.75	29.98	52.71	58.35	54.06	30.8533	55.04
gene-LOC118271282	LOC118271282	proteasome subunit alpha type-1-like, transcript variant X1	0.498	-1.00513	0.000769197	0.0132853	yes	down	32.76	46.96	28.57	14.87	17.31	10.01	36.0967	14.0633
gene-LOC118265810	LOC118265810	ubiquitin-conjugating enzyme E2 R2-like, transcript variant X1	0.003	-8.61089	0.00078237	0.0134766	yes	down	0	1.95	1.81	0	0	0	1.25333	0
gene-LOC118275413	LOC118275413	uncharacterized LOC118275413, transcript variant X2	221.635	7.79204	0.000785123	0.0135015	yes	up	0	0	0	0.49	1.15	1.96	0	1.2
gene-LOC118267550	LOC118267550	symplekin-like, transcript variant X1	0.153	-2.7116	0.000787254	0.0135054	yes	down	1.57	1.01	1.27	0.13	0.26	0.13	1.28333	0.173333
gene-LOC118262479	LOC118262479	fizzy-related protein homolog	213.135	7.73562	0.00079011	0.0135194	yes	up	0	0	0	0.62	0.8	0.37	0	0.596667
gene-LOC118267002	LOC118267002	protein-lysine N-methyltransferase EEF2KMT-like	231.216	7.8531	0.0007947	0.0135532	yes	up	0	0	0	2.4	0.4	0.61	0	1.13667
gene-LOC118274400	LOC118274400	gamma-glutamylcyclotransferase-like	12.195	3.60823	0.000798194	0.0135872	yes	up	0	4.22	1.11	13.93	20.3	19.19	1.77667	17.8067
gene-LOC118264851	LOC118264851	uncharacterized LOC118264851	142.26	7.15238	0.000799326	0.0135872	yes	up	0	0	0.01	0.72	0.2	0.05	0.00333333	0.323333
gene-LOC118269650	LOC118269650	uncharacterized LOC118269650, transcript variant X2	3.461	1.79104	0.000841739	0.0141681	yes	up	0.41	1.11	1.32	2.99	2.93	2.86	0.946667	2.92667
gene-LOC118263910	LOC118263910	sterol regulatory element-binding protein 1-like	0.47	-1.09018	0.000849893	0.0142821	yes	down	17.22	11.04	16.82	6.01	7.77	9.01	15.0267	7.59667
gene-LOC118279426	LOC118279426	5.8S ribosomal RNA	13.982	3.80546	0.000891351	0.0149544	yes	up	4046.02	2277.09	0	0	0	6400.9	2107.7	2133.63
gene-LOC118277024	LOC118277024	plant intracellular Ras-group-related LRR protein 7-like, transcript variant X1	207.234	7.69512	0.000895887	0.0149883	yes	up	0	0	0	0.42	0.25	0.47	0	0.38
gene-LOC118270681	LOC118270681	probable peroxisomal acyl-coenzyme A oxidase 1	0.005	-7.61426	0.000942854	0.0156909	yes	down	0.57	0.47	0.23	0	0	0	0.423333	0
gene-LOC118275826	LOC118275826	AMP deaminase 2-like	0.441	-1.18077	0.000953472	0.0158421	yes	down	12.32	12.01	8.52	3.3	2.99	2.5	10.95	2.93
gene-LOC118273681	LOC118273681	UPF0184 protein AAEL002161-like	2.014	1.00978	0.000987054	0.0163474	yes	up	62.16	89.07	66.41	100.49	153.89	123.54	72.5467	125.973
gene-LOC118268171	LOC118268171	acidic leucine-rich nuclear phosphoprotein 32 family member A-like, transcript variant X2	2.282	1.19055	0.000997861	0.0164735	yes	up	8.57	12.56	3.62	18.38	15.92	15.24	8.25	16.5133
gene-LOC118282371	LOC118282371	syntaxin-6-like	3.077	1.62159	0.00100584	0.0165522	yes	up	0.75	0.86	1.01	2.45	2.09	2.59	0.873333	2.37667
gene-LOC118266870	LOC118266870	pescadillo homolog	2.166	1.11505	0.00101024	0.0165941	yes	up	9.16	13.27	5.45	20.6	15.57	15.04	9.29333	17.07
gene-LOC118266910	LOC118266910	uncharacterized LOC118266910	218.788	7.77339	0.0010116	0.0165941	yes	up	0	0	0	2.25	0.43	0.57	0	1.08333
gene-LOC118272948	LOC118272948	uncharacterized LOC118272948	2.514	1.32996	0.00102739	0.0167997	yes	up	20.89	10.43	15.37	34.4	35.37	33.38	15.5633	34.3833
gene-LOC118273471	LOC118273471	ARL14 effector protein-like	2.005	1.00332	0.00104677	0.0170411	yes	up	36.67	54.52	31.56	71.61	64.75	71.52	40.9167	69.2933
gene-LOC118276046	LOC118276046	probable cysteine--tRNA ligase, mitochondrial	207.343	7.69588	0.0010471	0.0170411	yes	up	0	0	0	0.57	0.84	0.27	0	0.56
gene-LOC118271117	LOC118271117	DNA-directed RNA polymerase III subunit RPC3-like	0.005	-7.66661	0.00104988	0.0170593	yes	down	1.08	1.18	0.2	0	0	0	0.82	0
gene-LOC118269846	LOC118269846	oxysterol-binding protein-related protein 1-like	201.951	7.65786	0.0011021	0.0178516	yes	up	0	0	0	0.63	0.26	0.45	0	0.446667
gene-LOC118264121	LOC118264121	zinc finger protein 271-like	228.181	7.83404	0.00111181	0.0179806	yes	up	0	0	0	1.49	0.22	0.19	0	0.633333
gene-LOC118273481	LOC118273481	DNA-directed RNA polymerases I, II, and III subunit RPABC4-like	2.573	1.36353	0.00111664	0.0180305	yes	up	43.26	44.76	32.76	60.03	102.73	103.93	40.26	88.8967
gene-LOC118278546	LOC118278546	uncharacterized LOC118278546	3.077	1.62168	0.00113283	0.0182634	yes	up	168.08	172.13	355.61	676.85	607.7	663.98	231.94	649.51
gene-LOC118277868	LOC118277868	mitochondrial import inner membrane translocase subunit Tim16-like	3.097	1.63069	0.00114233	0.0183877	yes	up	6.94	22.35	10.53	28.21	32.35	43.93	13.2733	34.83
gene-LOC118281734	LOC118281734	leukocyte receptor cluster member 1 homolog	208.583	7.70448	0.00122343	0.0195711	yes	up	0	0	0	0.92	0.36	1.86	0	1.04667
gene-LOC118276945	LOC118276945	zinc finger protein draculin-like	198.852	7.63555	0.00122707	0.0195989	yes	up	0	0	0	0.32	0.63	0.66	0	0.536667
gene-LOC118274186	LOC118274186	actin-binding Rho-activating protein-like	208.883	7.70655	0.001268	0.0201379	yes	up	0	0	0	0.7	3.08	1.37	0	1.71667
gene-LOC118280378	LOC118280378	choline/ethanolamine kinase-like, transcript variant X1	198.441	7.63256	0.00127256	0.0201694	yes	up	0	0	0	0.62	0.29	0.65	0	0.52
gene-LOC118262638	LOC118262638	PAX3- and PAX7-binding protein 1-like	205.423	7.68245	0.00127641	0.0201993	yes	up	0	0	0	0.49	0.31	0.25	0	0.35
gene-LOC118272205	LOC118272205	5-methylcytosine rRNA methyltransferase NSUN4-like	0.003	-8.47686	0.0012824	0.0202631	yes	down	3.12	0	1.22	0	0	0	1.44667	0
gene-LOC118278304	LOC118278304	EH domain-containing protein 3-like	0.446	-1.16534	0.00128939	0.0203113	yes	down	9.76	19.51	12.51	4.73	6.27	5.33	13.9267	5.44333
gene-LOC118277782	LOC118277782	60S ribosomal protein L19-like	0.117	-3.09683	0.0012973	0.0204047	yes	down	1075.67	863.67	68.41	99.5	44.01	52.29	669.25	65.2667
gene-LOC118265012	LOC118265012	longitudinals lacking protein, isoforms H/M/V-like	2.8	1.48564	0.00130009	0.0204176	yes	up	8.11	8.16	3.39	18.43	13.22	15.09	6.55333	15.58
gene-LOC118280989	LOC118280989	silk gland factor 3-like	0.435	-1.19984	0.00131067	0.0205212	yes	down	17.47	19.7	11.54	6.85	7.26	4.05	16.2367	6.05333
gene-LOC118272269	LOC118272269	basic juvenile hormone-suppressible protein 2-like	196.304	7.61694	0.0013219	0.0206302	yes	up	0	0	0	0.56	0.25	0.55	0	0.453333
gene-LOC118271232	LOC118271232	phosphatidate phosphatase LPIN2-like, transcript variant X1	0.414	-1.27133	0.00132363	0.0206302	yes	down	5.28	3.72	3.7	1.4	3.1	5.88	4.23333	3.46
gene-LOC118278771	LOC118278771	-	202.353	7.66073	0.00133201	0.0207295	yes	up	0	0	0	1.48	0.46	0.12	0	0.686667
gene-LOC118268654	LOC118268654	multiple epidermal growth factor-like domains protein 10	192.22	7.58662	0.00135991	0.021053	yes	up	0	0	0	0.23	0.3	0.31	0	0.28
gene-LOC118269392	LOC118269392	myosin heavy chain, muscle-like	0.33	-1.59788	0.00136096	0.021053	yes	down	3.18	2.85	2.93	1.43	0.47	0.73	2.98667	0.876667
gene-LOC118263589	LOC118263589	uncharacterized LOC118263589	2.442	1.28792	0.00136339	0.021059	yes	up	112.13	46.12	69.45	108.91	93.7	121.38	75.9	107.997
gene-LOC118269839	LOC118269839	DNA ligase 3-like	3.828	1.93648	0.00138675	0.0213241	yes	up	0.45	0.9	0.36	2.01	1.48	2.05	0.57	1.84667
gene-LOC118274248	LOC118274248	RNA polymerase II elongation factor ELL-like, transcript variant X1	3.168	1.66337	0.00140032	0.0215007	yes	up	0.27	0.54	2.15	1.08	1.19	1.06	0.986667	1.11
gene-LOC118269054	LOC118269054	amyloid protein-binding protein 2-like, transcript variant X1	0.398	-1.3293	0.00142792	0.0218919	yes	down	5.75	7.49	5.05	1.63	2.68	1.93	6.09667	2.08
gene-LOC118265449	LOC118265449	uncharacterized LOC118265449, transcript variant X1	0.253	-1.98363	0.00143369	0.0219478	yes	down	2.81	61.13	2.26	0.46	1.01	0.56	22.0667	0.676667
gene-LOC118274091	LOC118274091	mitochondrial import inner membrane translocase subunit Tim29-like	2.642	1.40156	0.0014513	0.0221516	yes	up	13.93	11.28	12	33.38	18.44	34.85	12.4033	28.89
gene-LOC118268795	LOC118268795	density-regulated protein homolog	3.584	1.84164	0.00148416	0.0225864	yes	up	2.35	7.57	6.36	18.28	20.14	12.74	5.42667	17.0533
gene-LOC118271748	LOC118271748	uncharacterized LOC118271748	3.041	1.6044	0.0014901	0.0226434	yes	up	7.14	10.7	11.22	21.51	30.44	25.57	9.68667	25.84
gene-LOC118272703	LOC118272703	uncharacterized LOC118272703	2.477	1.30859	0.00151993	0.0229951	yes	up	9.91	17.55	9.59	23.52	25	29.76	12.35	26.0933
gene-LOC118263879	LOC118263879	circadian clock-controlled protein daywake-like	0.476	-1.06987	0.00152334	0.023013	yes	down	60.39	137.53	66.78	50.47	26.88	30.88	88.2333	36.0767
gene-LOC118274456	LOC118274456	alpha-tocopherol transfer protein-like, transcript variant X1	216.717	7.75967	0.00152653	0.0230273	yes	up	0	0	0	0.58	0.23	0.04	0	0.283333
gene-LOC118270364	LOC118270364	gastrula zinc finger protein XlCGF17.1-like	191.202	7.57896	0.00159178	0.0238375	yes	up	0	0	0	1	0.36	0.86	0	0.74
gene-LOC118261874	LOC118261874	laminin subunit gamma-1-like	0.028	-5.13463	0.00159805	0.0238966	yes	down	0.24	0.3	0.22	0	0	0.01	0.253333	0.00333333
gene-LOC118273671	LOC118273671	arginine kinase, transcript variant X1	0.416	-1.26591	0.00160871	0.0240027	yes	down	179.78	110.71	58.44	38.53	61.35	22.46	116.31	40.78
gene-LOC118268522	LOC118268522	uncharacterized LOC118268522	199.471	7.64004	0.00161212	0.0240027	yes	up	0	0	0	1.39	0.27	0.44	0	0.7
gene-LOC118280945	LOC118280945	protein suppressor of hairy wing-like, transcript variant X1	202.02	7.65836	0.0017236	0.0255887	yes	up	0	0	0	0.21	0.55	0.08	0	0.28
gene-LOC118273435	LOC118273435	uncharacterized LOC118273435	0.327	-1.61387	0.0017419	0.0258146	yes	down	11.91	7.13	5.06	3.62	1.59	2.28	8.03333	2.49667
gene-LOC118266052	LOC118266052	nose resistant to fluoxetine protein 6-like	0.006	-7.45867	0.00174383	0.0258146	yes	down	0.29	0.58	0.4	0	0	0	0.423333	0
gene-LOC118268496	LOC118268496	ribonuclease P protein subunit p30-like	2.821	1.49617	0.0017567	0.025968	yes	up	7.78	7.12	3.73	14.05	14.69	15.97	6.21	14.9033
gene-LOC118262716	LOC118262716	peptidyl-prolyl cis-trans isomerase-like 3	4.964	2.31154	0.00178706	0.0263789	yes	up	5.34	5.52	2.08	27.42	6.75	20.87	4.31333	18.3467
gene-LOC118279022	LOC118279022	39S ribosomal protein L43, mitochondrial-like	2.329	1.21988	0.00180305	0.0265391	yes	up	16.47	23.54	13.98	42.08	25.48	40.89	17.9967	36.15
gene-LOC118263712	LOC118263712	gem-associated protein 5-like	191.583	7.58183	0.00181674	0.0267024	yes	up	0	0	0	0.47	0.1	0.27	0	0.28
gene-LOC118280536	LOC118280536	glucose-1-phosphatase-like	350.454	8.45308	0.00183007	0.0268498	yes	up	0	0	0	4.01	0.76	0	0	1.59
gene-LOC118272571	LOC118272571	small nuclear ribonucleoprotein F-like	2.642	1.40186	0.00183226	0.0268498	yes	up	23.07	27.51	37.95	62.07	57.71	88.38	29.51	69.3867
gene-LOC118271841	LOC118271841	EF-hand domain-containing protein D2 homolog	2.161	1.11175	0.00183457	0.0268498	yes	up	12.8	13.84	15.45	37.42	19.78	23.69	14.03	26.9633
gene-LOC118275387	LOC118275387	uncharacterized LOC118275387	2.614	1.38599	0.00185364	0.0270905	yes	up	5.54	11.14	5.71	17.22	16.68	16.05	7.46333	16.65
gene-LOC118270367	LOC118270367	serine/threonine-protein phosphatase PP2A 65 kDa regulatory subunit-like	0.445	-1.16915	0.00188932	0.027495	yes	down	26.3	15.55	9.98	6.8	6.3	6.65	17.2767	6.58333
gene-LOC118278240	LOC118278240	uncharacterized LOC118278240	3.508	1.81054	0.0018973	0.0275723	yes	up	2.25	2.47	1.27	6.59	5.33	6.05	1.99667	5.99
gene-LOC118269596	LOC118269596	28S ribosomal protein S24, mitochondrial-like	2.232	1.1585	0.0019086	0.0276587	yes	up	14.49	18.35	14.37	25.59	29.04	29.47	15.7367	28.0333
gene-LOC118282469	LOC118282469	inducible metalloproteinase inhibitor protein-like	335.733	8.39117	0.00192663	0.0278808	yes	up	0	0	0	0	7.98	6.44	0	4.80667
gene-LOC118274455	LOC118274455	GPI transamidase component PIG-S-like, transcript variant X1	0.412	-1.27938	0.00196268	0.0283627	yes	down	8.79	11.3	11.06	3.25	3.63	4.35	10.3833	3.74333
gene-LOC118263934	LOC118263934	uncharacterized LOC118263934	26.822	4.74534	0.00197051	0.0284029	yes	up	0	0	0.18	2.08	1.06	1.87	0.06	1.67
gene-LOC118282328	LOC118282328	uncharacterized LOC118282328	191.253	7.57934	0.00197372	0.0284029	yes	up	0	0	0	0.33	0.25	0.06	0	0.213333
gene-LOC118278564	LOC118278564	tetratricopeptide repeat protein 1-like	2.081	1.05748	0.0020045	0.0286064	yes	up	12.94	13.22	10.1	21.15	25.45	18.53	12.0867	21.71
gene-LOC118278650	LOC118278650	double-stranded RNA-specific editase Adar-like, transcript variant X1	0.01	-6.71149	0.00201821	0.0287623	yes	down	0.07	0.8	0.52	0.01	0	0	0.463333	0.00333333
gene-LOC118267702	LOC118267702	uncharacterized LOC118267702, transcript variant X1	0.482	-1.05199	0.00202537	0.0288246	yes	down	11.9	11.2	10.17	6.07	4.11	4.14	11.09	4.77333
gene-LOC118273508	LOC118273508	Krueppel-like factor 10	0.43	-1.21674	0.0020778	0.0294488	yes	down	51.28	79.62	46.02	32.23	23.54	9.98	58.9733	21.9167
gene-LOC118263381	LOC118263381	alpha-tocopherol transfer protein-like	0.157	-2.66693	0.00209251	0.0295524	yes	down	3.74	2.22	1.99	0.35	0.43	0.3	2.65	0.36
gene-LOC118282224	LOC118282224	SET domain-containing protein 4-like	180.554	7.49629	0.00211701	0.0297999	yes	up	0	0	0	0.51	0.95	0.49	0	0.65
gene-LOC118267546	LOC118267546	probable methylmalonate-semialdehyde dehydrogenase [acylating], mitochondrial	0.39	-1.35885	0.00216697	0.0304198	yes	down	11.28	14.57	10.04	2.34	4.72	9.28	11.9633	5.44667
gene-AOT28_gp03	ND6	NADH dehydrogenase subunit 6	0.124	-3.01248	0.0021886	0.0305989	yes	down	43.04	11.8	15.55	2.88	0.41	4.36	23.4633	2.55
gene-LOC118275329	LOC118275329	cysteine synthase-like	4.367	2.12654	0.00223637	0.0311822	yes	up	1.88	0.66	3.21	8.77	7.39	7.13	1.91667	7.76333
gene-LOC118278579	LOC118278579	protein mahjong-like, transcript variant X1	0.445	-1.16748	0.00224849	0.031309	yes	down	7.27	4.4	9.25	1.89	1.28	2.09	6.97333	1.75333
gene-LOC118274658	LOC118274658	glucose dehydrogenase [FAD, quinone]-like	0.03	-5.03965	0.00227739	0.0315592	yes	down	1.48	0.61	0.87	0	0.08	0	0.986667	0.0266667
gene-LOC118266787	LOC118266787	rhomboid-related protein 1-like, transcript variant X1	0.323	-1.62949	0.0022808	0.0315592	yes	down	3.65	3.92	2.37	1.26	0.85	0.7	3.31333	0.936667
gene-LOC118272943	LOC118272943	ubiquinone biosynthesis protein COQ9-B, mitochondrial-like, transcript variant X1	2.187	1.12885	0.00231122	0.0317991	yes	up	11.44	20.81	13.01	18.96	31.58	34.01	15.0867	28.1833
gene-LOC118271262	LOC118271262	transmembrane 7 superfamily member 3-like	176.302	7.4619	0.00232385	0.0318872	yes	up	0	0	0	0.61	0.31	0.52	0	0.48
gene-LOC118279661	LOC118279661	protein tyrosine phosphatase type IVA 2-like	0.38	-1.39425	0.00234596	0.032103	yes	down	17.22	17.47	17.65	9.17	3.12	5.36	17.4467	5.88333
gene-LOC118280636	LOC118280636	calcium-dependent secretion activator-like	2.83	1.50058	0.00235131	0.0321335	yes	up	0.92	8.36	3.4	8.44	8.99	26.41	4.22667	14.6133
gene-LOC118264110	LOC118264110	nuclear distribution protein nudE-like 1, transcript variant X1	4.038	2.01364	0.00236112	0.032225	yes	up	0.6	0.35	0.81	1.82	2.02	2.52	0.586667	2.12
gene-LOC118271891	LOC118271891	uncharacterized LOC118271891	0.003	-8.24651	0.00241294	0.0328453	yes	down	5.15	0	6.27	0	0	0	3.80667	0
gene-LOC118266666	LOC118266666	protein sidekick-like	177.175	7.46903	0.00242333	0.0329272	yes	up	0	0	0	0.21	0.09	0.06	0	0.12
gene-LOC118267518	LOC118267518	39S ribosomal protein L33, mitochondrial-like	4.591	2.19889	0.00242853	0.0329272	yes	up	18.78	3.42	13.29	41.81	54.28	49.47	11.83	48.52
gene-LOC118272043	LOC118272043	fatty-acid amide hydrolase 2-like	0.393	-1.34877	0.00249485	0.0336962	yes	down	7	15.06	11.21	3.76	3.13	4.46	11.09	3.78333
gene-LOC118275219	LOC118275219	probable 18S rRNA (guanine-N(7))-methyltransferase	32.372	5.01668	0.00254623	0.0342976	yes	up	0	0	0.31	5.42	1.58	3.21	0.103333	3.40333
gene-LOC118266331	LOC118266331	arf-GAP with Rho-GAP domain, ANK repeat and PH domain-containing protein 2-like	177.118	7.46856	0.00263797	0.035303	yes	up	0	0	0	0.28	0.12	0.08	0	0.16
gene-LOC118278583	LOC118278583	uncharacterized LOC118278583	310.844	8.28005	0.00267415	0.0357407	yes	up	0	0	0	9.59	0	3.74	0	4.44333
gene-LOC118273488	LOC118273488	28S ribosomal protein S18b, mitochondrial-like	2.653	1.40736	0.00271196	0.0361992	yes	up	8.04	18.34	16.45	27.79	35.05	36.47	14.2767	33.1033
gene-LOC118280992	LOC118280992	uncharacterized LOC118280992	2.442	1.28817	0.00275922	0.0366877	yes	up	78.63	67.98	106.61	132.59	174.78	240.05	84.4067	182.473
gene-LOC118274979	LOC118274979	DNA replication ATP-dependent helicase/nuclease DNA2-like	170.824	7.41637	0.00277022	0.0367865	yes	up	0	0	0	0.34	0.22	0.17	0	0.243333
gene-LOC118272162	LOC118272162	organic cation transporter protein-like	191.37	7.58022	0.00277998	0.0368687	yes	up	0	0	0	0.74	0.07	0.82	0	0.543333
gene-LOC118264495	LOC118264495	acylamino-acid-releasing enzyme-like, transcript variant X2	0.003	-8.19003	0.00279203	0.036981	yes	down	0.93	1.15	0	0	0	0	0.693333	0
gene-LOC118271037	LOC118271037	uncharacterized LOC118271037	2.809	1.49015	0.00280153	0.0370593	yes	up	26.53	42.97	85.33	123.88	140.03	131.48	51.61	131.797
gene-LOC118280488	LOC118280488	43 kDa receptor-associated protein of the synapse homolog, transcript variant X1	306.985	8.26202	0.00281932	0.0372467	yes	up	0	0	0	1.39	0	0.79	0	0.726667
gene-LOC118281652	LOC118281652	PDZ and LIM domain protein 3-like, transcript variant X1	0.483	-1.05103	0.00283971	0.0374682	yes	down	29.77	32.13	19.69	12.33	15.09	6.76	27.1967	11.3933
gene-LOC118281800	LOC118281800	transmembrane protein 203-like, transcript variant X1	3.596	1.84628	0.00287644	0.0378077	yes	up	6.24	5.51	2.27	15.27	11.12	22.27	4.67333	16.22
gene-LOC118268407	LOC118268407	RWD domain-containing protein 1-like	2.408	1.26793	0.00288598	0.0378231	yes	up	7.7	11.92	10.98	28.61	18.7	17.71	10.2	21.6733
gene-LOC118276507	LOC118276507	LYR motif-containing protein 2-like	2.454	1.29533	0.0028886	0.0378231	yes	up	60.67	28.32	26.67	89.37	88.34	68.79	38.5533	82.1667
gene-LOC118266043	LOC118266043	dolichyl-diphosphooligosaccharide--protein glycosyltransferase subunit 4-like, transcript variant X2	3.383	1.75822	0.00289424	0.0378489	yes	up	30.45	85.74	123.28	217.63	230.61	272.59	79.8233	240.277
gene-LOC118274845	LOC118274845	coiled-coil domain-containing protein 86-like	175.185	7.45273	0.00301796	0.0393173	yes	up	0	0	0	4.4	2.25	0.83	0	2.49333
gene-LOC118272132	LOC118272132	5-methylcytosine rRNA methyltransferase NSUN4-like	169.263	7.40312	0.00303801	0.0395286	yes	up	0	0	0	0.6	0.34	0.85	0	0.596667
gene-LOC118267849	LOC118267849	uncharacterized LOC118267849	179.549	7.48823	0.00304904	0.0396222	yes	up	0	0	0	1.64	0.7	3.08	0	1.80667
gene-LOC118262481	LOC118262481	p53 and DNA damage-regulated protein 1-like	2.949	1.56001	0.00306099	0.0397274	yes	up	5.08	5.52	3.88	10.05	13.33	13.3	4.82667	12.2267
gene-LOC118265753	LOC118265753	zwei Ig domain protein zig-8-like, transcript variant X2	0.238	-2.06919	0.00309837	0.0401621	yes	up	7.79	3.91	6.83	1.84	17.18	0.95	6.17667	6.65667
gene-LOC118262372	LOC118262372	uncharacterized LOC118262372	28.468	4.83125	0.00310437	0.0401683	yes	up	0	0.16	0	0.91	1.23	1.48	0.0533333	1.20667
gene-LOC118280411	LOC118280411	probable multidrug resistance-associated protein lethal(2)03659, transcript variant X5	170.791	7.41609	0.00310664	0.0401683	yes	up	0	0	0	59.48	30.07	10.81	0	33.4533
gene-LOC118265695	LOC118265695	ejaculatory bulb-specific protein 3-like, transcript variant X1	0.437	-1.1944	0.00314972	0.0406744	yes	down	52.61	39.74	33.32	9.24	19.48	19.33	41.89	16.0167
gene-LOC118276448	LOC118276448	uncharacterized LOC118276448, transcript variant X1	175.747	7.45736	0.0031771	0.0409767	yes	up	0	0	0	0.29	0.13	0.05	0	0.156667
gene-LOC118267112	LOC118267112	protein starmaker-like, transcript variant X1	168.568	7.39719	0.00319513	0.0411577	yes	up	0	0	0	0.58	0.22	0.45	0	0.416667
gene-LOC118263688	LOC118263688	tenascin-like, transcript variant X1	0.315	-1.66793	0.00321678	0.041385	yes	down	2.73	6.47	3.14	0.82	1.3	1.15	4.11333	1.09
gene-LOC118273755	LOC118273755	uncharacterized protein C18orf19 homolog A-like, transcript variant X1	2.118	1.08264	0.00323961	0.0416268	yes	up	12.56	28.75	22.59	35.62	38.14	43.97	21.3	39.2433
gene-LOC118269232	LOC118269232	SWI/SNF-related matrix-associated actin-dependent regulator of chromatin subfamily A containing DEAD/H box 1 homolog	0.003	-8.20884	0.00328235	0.0421099	yes	down	1.63	0	0.24	0	0	0	0.623333	0
gene-LOC118265506	LOC118265506	3-oxoacyl-[acyl-carrier-protein] reductase FabG-like	41.556	5.37697	0.00332208	0.0425276	yes	up	0	0	0.14	2.16	1.49	2.18	0.0466667	1.94333
gene-LOC118265255	LOC118265255	uncharacterized LOC118265255	174.319	7.44558	0.00333	0.0425762	yes	up	0	0	0	0.11	0.1	0.43	0	0.213333
gene-LOC118269918	LOC118269918	uncharacterized LOC118269918	2.157	1.10923	0.0033521	0.0428057	yes	up	56.98	122.86	66.66	114.93	192.03	143.49	82.1667	150.15
gene-LOC118265089	LOC118265089	5'-AMP-activated protein kinase subunit beta-1-like, transcript variant X1	2.051	1.03631	0.00339175	0.0432051	yes	up	14.81	8.71	8.97	17.12	21.34	19.38	10.83	19.28
gene-LOC118278111	LOC118278111	riboflavin kinase-like	2.227	1.15494	0.00342427	0.0434583	yes	up	6.92	8.76	6.48	14.19	12.06	15.61	7.38667	13.9533
gene-LOC118274250	LOC118274250	hydroxymethylglutaryl-CoA lyase, mitochondrial-like	3.388	1.76063	0.00346588	0.0438785	yes	up	1.85	4.12	6.16	11.31	6.98	6.27	4.04333	8.18667
gene-LOC118268534	LOC118268534	IQ and AAA domain-containing protein 1-like	0.004	-8.15503	0.00348491	0.0440653	yes	down	1.69	0	0.4	0	0	0	0.696667	0
gene-LOC118276414	LOC118276414	circadian clock-controlled protein daywake-like	0.004	-8.14709	0.00354757	0.0447038	yes	down	0	9.45	1.87	0	0	0	3.77333	0
gene-LOC118269178	LOC118269178	methylated-DNA--protein-cysteine methyltransferase, inducible-like	167.393	7.3871	0.00354927	0.0447038	yes	up	0	0	0	0.37	1.27	0.7	0	0.78
gene-LOC118268558	LOC118268558	acetylcholinesterase-like	0.004	-8.13612	0.00355273	0.0447038	yes	down	1.42	0	0.41	0	0	0	0.61	0
gene-LOC118282248	LOC118282248	protein FAM32A-like	3.613	1.8533	0.00367677	0.0461226	yes	up	10.65	39.9	8.79	42.95	58.83	53.36	19.78	51.7133
gene-LOC118279983	LOC118279983	uncharacterized LOC118279983	162.673	7.34583	0.00370253	0.0463625	yes	up	0	0	0	0.29	0.45	0.67	0	0.47
gene-LOC118269942	LOC118269942	synaptic vesicle glycoprotein 2C-like, transcript variant X2	0.006	-7.3443	0.00376669	0.0470518	yes	down	0.76	0.56	0.1	0	0	0	0.473333	0
gene-LOC118270013	LOC118270013	transmembrane protein 258	2.019	1.01382	0.00377298	0.0470733	yes	up	133.13	109.01	232.1	292.68	278.88	295.93	158.08	289.163
gene-LOC118281608	LOC118281608	U6 snRNA-associated Sm-like protein LSm8	2.508	1.32681	0.00381003	0.0474782	yes	up	18.49	46.07	29.36	85.81	59.21	59.79	31.3067	68.27
gene-LOC118276573	LOC118276573	uncharacterized LOC118276573, transcript variant X1	163.735	7.35522	0.00382416	0.0475967	yes	up	0	0	0	0.54	0.69	0.23	0	0.486667
gene-LOC118272200	LOC118272200	IST1-like protein	159.151	7.31425	0.00383536	0.0476787	yes	up	0	0	0	0.63	0.75	0.56	0	0.646667
gene-LOC118261978	LOC118261978	uncharacterized LOC118261978	283.436	8.14688	0.00384416	0.0477226	yes	up	0	0	0	1.49	1.07	0	0	0.853333
gene-LOC118267623	LOC118267623	inhibitor of nuclear factor kappa-B kinase subunit beta-like	280.287	8.13076	0.00385007	0.0477226	yes	up	0	0	0	0.69	0	0.81	0	0.5
gene-LOC118269907	LOC118269907	uncharacterized LOC118269907	166.242	7.37714	0.00386314	0.0477936	yes	up	0	0	0	0.35	0.08	0.35	0	0.26
gene-LOC118269570	LOC118269570	peroxidase-like, transcript variant X1	0.487	-1.03706	0.0038851	0.0479503	yes	down	9.23	9.51	4.65	2.94	2.7	3.96	7.79667	3.2
gene-LOC118275271	LOC118275271	transcription initiation factor IIA subunit 2	2.059	1.04215	0.00392241	0.0483529	yes	up	50.54	58.95	22.68	65.75	81.3	81.98	44.0567	76.3433
gene-LOC118266648	LOC118266648	uncharacterized LOC118266648, transcript variant X1	12.913	3.69078	0.00393433	0.0483716	yes	up	1.97	0.18	0.94	13.86	7.98	6.85	1.03	9.56333
gene-LOC118264721	LOC118264721	uncharacterized LOC118264721	2.701	1.43338	0.00394156	0.0483716	yes	up	7.9	8.38	8.97	19.38	15.95	24.74	8.41667	20.0233
gene-LOC118262003	LOC118262003	zonadhesin-like	66.372	6.0525	0.00394267	0.0483716	yes	up	0	0	0.02	0.57	0.59	0.09	0.00666667	0.416667
gene-LOC118276469	LOC118276469	uncharacterized LOC118276469	19.745	4.30342	0.00396631	0.0486038	yes	up	0	0	7.18	60.21	36.52	44.42	2.39333	47.05
gene-LOC118265786	LOC118265786	putative deoxyribonuclease TATDN1	280.313	8.1309	0.00400679	0.04881	yes	up	0	0	0	0	2.05	2.43	0	1.49333
T3H VS CKH
Gene_id	Gene name	Gene description	FC(T3_H/CK_H)	Log2FC(T3_H/CK_H)	Pvalue	Padjust	Significant	Regulate	CK_H_1	CK_H_2	CK_H_3	T3_H_1	T3_H_2	T3_H_3	CK_H	T3_H
gene-LOC118264767	LOC118264767	uncharacterized LOC118264767	21.976	4.45787	7.46e-19	7.87e-15	yes	up	10.45	13.79	3.83	221.1	172.89	184.69	9.35667	192.893
gene-LOC118276170	LOC118276170	60S ribosomal protein L26-like	5.6	2.48551	1.78e-12	9.39e-09	yes	up	68.53	34.72	81.67	293.68	355.65	345.08	61.64	331.47
gene-LOC118279431	LOC118279431	large subunit ribosomal RNA	2.202	1.13855	5.62e-12	1.98e-08	yes	up	2044.86	1726.34	1221.54	3042.3	2835.61	4147.92	1664.25	3341.94
gene-LOC118265738	LOC118265738	general odorant-binding protein 1-like	0.33	-1.59754	1.8e-11	4.75e-08	yes	down	217.79	251.79	233.69	73.43	76.6	65.65	234.423	71.8933
gene-LOC118266015	LOC118266015	general odorant-binding protein 1	0.487	-1.03743	4.56e-11	9.62e-08	yes	down	483.79	464.24	453.08	198.12	210.59	224.48	467.037	211.063
gene-LOC118271873	LOC118271873	trinucleotide repeat-containing gene 18 protein-like	0.44	-1.18396	1.6e-10	2.81e-07	yes	down	2224.29	2045.42	1606.98	666.46	937.5	750.8	1958.9	784.92
gene-LOC118279325	LOC118279325	-	2.531	1.33999	4.98e-10	7.51e-07	yes	up	1351.31	993.2	1287.17	2164.46	2827.15	3690.05	1210.56	2893.89
gene-LOC118272581	LOC118272581	obscurin-like, transcript variant X1	0.383	-1.38321	6.32e-10	8.33e-07	yes	down	4.14	4.94	3.95	1.56	1.43	1.67	4.34333	1.55333
gene-LOC118278803	LOC118278803	endocuticle structural glycoprotein ABD-4-like	816.315	9.67298	1.07e-08	1.13e-05	yes	up	0	0	0	6.57	3.95	1	0	3.84
gene-LOC118267623	LOC118267623	inhibitor of nuclear factor kappa-B kinase subunit beta-like	619.12	9.27408	1.99e-08	1.91e-05	yes	up	0	0	0	1.38	0.91	1.12	0	1.13667
gene-LOC118273813	LOC118273813	lachesin-like	0.002	-9.18242	3.45e-08	2.8e-05	yes	down	3.51	2.14	0.98	0	0	0	2.21	0
gene-LOC118279428	LOC118279428	small subunit ribosomal RNA	2.063	1.04461	4.4e-08	3.31e-05	yes	up	2859.88	2072.7	1592.99	3462.75	3718.48	5154.22	2175.19	4111.82
gene-LOC118264914	LOC118264914	pancreatic lipase-related protein 2-like	557.117	9.12184	6.7e-08	4.41e-05	yes	up	0	0	0	3.4	3.51	4.91	0	3.94
gene-LOC118262094	LOC118262094	peroxisome biogenesis factor 2-like	572.428	9.16095	7.28e-08	4.52e-05	yes	up	0	0	0	2.78	1.98	1.51	0	2.09
gene-LOC118263445	LOC118263445	histone PARylation factor 1-like	553.399	9.11217	6.91e-07	0.000383634	yes	up	0	0	0	2.95	0.33	2.9	0	2.06
gene-LOC118275594	LOC118275594	uncharacterized LOC118275594	2.176	1.12159	8.55e-07	0.000431591	yes	up	561.41	407.41	300.74	962.5	782.39	814.44	423.187	853.11
gene-LOC118272162	LOC118272162	organic cation transporter protein-like	469.633	8.87539	9e-07	0.000431591	yes	up	0	0	0	2.12	0.92	1.06	0	1.36667
gene-LOC118282018	LOC118282018	proteoglycan Cow-like	484.154	8.91932	5.4e-06	0.00227733	yes	up	0	0	0	8.55	6.92	1.8	0	5.75667
gene-LOC118275476	LOC118275476	CXXC-type zinc finger protein 1-like	218.869	7.77393	7.27e-06	0.00294787	yes	up	0	0	0.02	1.32	1.76	1.48	0.00666667	1.52
gene-LOC118276977	LOC118276977	uncharacterized LOC118276977	0.003	-8.56493	7.58e-06	0.00296113	yes	down	1.28	0.29	0.37	0	0	0	0.646667	0
gene-LOC118272132	LOC118272132	5-methylcytosine rRNA methyltransferase NSUN4-like	405.427	8.6633	8.5e-06	0.00320276	yes	up	0	0	0	1.61	0.39	2.67	0	1.55667
gene-LOC118274832	LOC118274832	peroxisome assembly protein 12-like	380.209	8.57065	9.05e-06	0.00329313	yes	up	0	0	0	0.56	0.39	1.45	0	0.8
gene-LOC118265506	LOC118265506	3-oxoacyl-[acyl-carrier-protein] reductase FabG-like	85.485	6.4176	1.18e-05	0.0041593	yes	up	0	0	0.14	4.54	5.2	2.57	0.0466667	4.10333
gene-LOC118265739	LOC118265739	general odorant-binding protein 1-like	0.436	-1.19862	1.24e-05	0.00423503	yes	down	168.95	133.12	173.27	59.34	72.6	61.35	158.447	64.43
gene-LOC118263443	LOC118263443	tyrosine 3-monooxygenase-like	0.401	-1.31706	1.32e-05	0.00435862	yes	down	17.6	16.47	10.67	5.24	5.23	5.73	14.9133	5.4
gene-LOC118275217	LOC118275217	histone-lysine N-methyltransferase PR-Set7-like	363.242	8.50479	1.62e-05	0.00502909	yes	up	0	0	0	1.41	0.29	0.24	0	0.646667
gene-LOC118266258	LOC118266258	uncharacterized LOC118266258	0.484	-1.04691	2.11e-05	0.00618061	yes	down	25.3	30.14	22.08	12.13	9.74	12.29	25.84	11.3867
gene-LOC118263429	LOC118263429	proteasome maturation protein-like	339.038	8.4053	2.29e-05	0.00623554	yes	up	0	0	0	5.78	1.98	5.77	0	4.51
gene-LOC118279662	LOC118279662	cuticle protein 1-like	0.489	-1.03317	2.3e-05	0.00623554	yes	down	221.69	202.12	126.34	87.61	84.52	69.51	183.383	80.5467
gene-LOC118278450	LOC118278450	uncharacterized LOC118278450	390.266	8.60831	2.31e-05	0.00623554	yes	up	0	0	0	58.49	4.7	29.6	0	30.93
gene-LOC118270658	LOC118270658	uncharacterized LOC118270658	368.376	8.52503	2.63e-05	0.006775	yes	up	0	0	0	4.92	0.74	1.54	0	2.4
gene-LOC118275137	LOC118275137	somatomedin-B and thrombospondin type-1 domain-containing protein-like	349.253	8.44813	2.93e-05	0.007195	yes	up	0	0	0	3.82	1.26	3.97	0	3.01667
gene-LOC118277791	LOC118277791	transcription initiation factor TFIID subunit 3-like, transcript variant X2	306.921	8.26172	3.89e-05	0.0090132	yes	up	0	0	0	0.42	0.35	0.32	0	0.363333
gene-LOC118266500	LOC118266500	NADH dehydrogenase [ubiquinone] iron-sulfur protein 4, mitochondrial-like	3.3	1.72246	3.93e-05	0.0090132	yes	up	9.51	12.15	16.32	40.29	38.58	39.32	12.66	39.3967
gene-LOC118276016	LOC118276016	calsenilin-like	326.053	8.34896	4.86e-05	0.010681	yes	up	0	0	0	0.54	0.21	0.13	0	0.293333
gene-LOC118268308	LOC118268308	uncharacterized LOC118268308, transcript variant X1	321.243	8.32752	5.79e-05	0.0124751	yes	up	0	0	0	0.67	3.25	3.75	0	2.55667
gene-LOC118271630	LOC118271630	estradiol 17-beta-dehydrogenase 11-like, transcript variant X2	0.004	-8.02152	7.23e-05	0.0150183	yes	down	0.65	0.63	0.32	0	0	0	0.533333	0
gene-LOC118268908	LOC118268908	keratin, type I cytoskeletal 10-like	286.933	8.16457	7.26e-05	0.0150183	yes	up	0	0	0	1.43	0.77	1.33	0	1.17667
gene-LOC118270889	LOC118270889	facilitated trehalose transporter Tret1-2 homolog, transcript variant X1	0.195	-2.36134	7.67e-05	0.0152697	yes	down	9.67	12.26	6.49	0.64	1.15	3.41	9.47333	1.73333
gene-LOC118262159	LOC118262159	pre-mRNA-splicing factor ISY1 homolog	295.999	8.20945	7.74e-05	0.0152697	yes	up	0	0	0	1.2	1.26	3.87	0	2.11
gene-LOC118270352	LOC118270352	attacin-A-like	165.048	7.36674	9.53e-05	0.0182716	yes	up	0.05	0	0	3.68	1.69	6.54	0.0166667	3.97
gene-LOC118267837	LOC118267837	uncharacterized LOC118267837	271.499	8.0848	0.0001065	0.0200619	yes	up	0	0	0	0.62	0.64	1.07	0	0.776667
gene-LOC118262189	LOC118262189	phosphatidylserine lipase ABHD16A-like, transcript variant X1	269.453	8.07389	0.000119881	0.0218038	yes	up	0	0	0	0.37	0.31	0.24	0	0.306667
gene-LOC118272253	LOC118272253	uncharacterized LOC118272253	34.985	5.12867	0.000122493	0.0219013	yes	up	0	0	3.73	54.77	34.08	51.14	1.24333	46.6633
gene-LOC118280582	LOC118280582	twitchin-like, transcript variant X1	0.305	-1.71329	0.000125159	0.022005	yes	down	0.44	0.58	0.68	0.13	0.17	0.17	0.566667	0.156667
gene-LOC118276846	LOC118276846	irregular chiasm C-roughest protein-like, transcript variant X1	270.047	8.07707	0.000137013	0.0236942	yes	up	0	0	0	0.17	1.07	2.78	0	1.34
gene-LOC118279049	LOC118279049	vesicle transport protein GOT1B-like	172.262	7.42846	0.000140333	0.023877	yes	up	0	0.09	0	8.79	1.2	4.14	0.03	4.71
gene-LOC118265010	LOC118265010	coiled-coil domain-containing protein 150-like	3.886	1.95835	0.000148402	0.0248491	yes	up	1.41	1.46	1.85	6.43	3.9	6.94	1.57333	5.75667
gene-LOC118273612	LOC118273612	mitochondrial intermediate peptidase-like	291.393	8.18682	0.000155555	0.0256398	yes	up	0	0	0	0.56	0.11	1	0	0.556667
gene-LOC118266973	LOC118266973	uncharacterized LOC118266973	254.162	7.98961	0.000174926	0.0283891	yes	up	0	0	0	0.32	0.34	0.31	0	0.323333
gene-LOC118269396	LOC118269396	uncharacterized LOC118269396, transcript variant X1	270.446	8.0792	0.000198927	0.0313206	yes	up	0	0	0	0.86	0.16	0.71	0	0.576667
gene-LOC118279017	LOC118279017	GDP-fucose protein O-fucosyltransferase 2-like	254.594	7.99205	0.000207934	0.0322573	yes	up	0	0	0	1.05	0.41	0.93	0	0.796667
gene-LOC118263814	LOC118263814	uncharacterized LOC118263814	489.434	8.93497	0.000214572	0.0328046	yes	up	0	0	0	7.98	0	3.21	0	3.73
gene-LOC118262522	LOC118262522	inter-alpha-trypsin inhibitor heavy chain H4-like, transcript variant X1	0.499	-1.00289	0.000224218	0.0337897	yes	down	14.53	13.64	8.89	4.58	5.54	6.62	12.3533	5.58
gene-LOC118270535	LOC118270535	2-aminoethanethiol dioxygenase-like	254.75	7.99294	0.000249358	0.0365345	yes	up	0	0	0	0.16	0.68	0.59	0	0.476667
gene-LOC118277866	LOC118277866	transmembrane protein 169-like	259.593	8.02011	0.00026352	0.0378624	yes	up	0	0	0	1.13	0.24	0.46	0	0.61
gene-LOC118269135	LOC118269135	spindle assembly abnormal protein 6 homolog	253.815	7.98763	0.000311881	0.0427277	yes	up	0	0	0	1.39	0.31	0.49	0	0.73
gene-LOC118269834	LOC118269834	TWiK family of potassium channels protein 7-like	256.844	8.00475	0.00033033	0.044675	yes	up	0	0	0	2.34	0.36	0.96	0	1.22
T1T VS CKT
Gene_id	Gene name	Gene description	FC(T1_T/CK_T)	Log2FC(T1_T/CK_T)	Pvalue	Padjust	Significant	Regulate	CK_T_1	CK_T_2	CK_T_3	T1_T_1	T1_T_2	T1_T_3	CK_T	T1_T
gene-LOC118273452	LOC118273452	hemocyte protein-glutamine gamma-glutamyltransferase-like	23.669	4.5649	2.68e-73	2.86e-69	yes	up	0.17	0.31	0.32	7.83	7.97	7.84	0.266667	7.88
gene-LOC118273411	LOC118273411	arrestin homolog	30.025	4.90809	2.77e-60	1.47e-56	yes	up	0.37	0.48	0.98	22.53	24.14	22.45	0.61	23.04
gene-LOC118273964	LOC118273964	myogenesis-regulating glycosidase-like	0.126	-2.98593	6.49e-55	2.3e-51	yes	down	10.46	9.86	8.78	1.22	1.78	1.58	9.7	1.52667
gene-LOC118271792	LOC118271792	uncharacterized LOC118271792	0.084	-3.56622	1.03e-49	2.75e-46	yes	down	41.12	47.57	49.06	5.07	5.06	4.55	45.9167	4.89333
gene-LOC118271689	LOC118271689	calphotin-like, transcript variant X1	0.151	-2.72536	6.89e-47	1.47e-43	yes	down	6.42	5.82	4.35	0.86	1.13	1.27	5.53	1.08667
gene-LOC118276696	LOC118276696	apolipoprotein D-like	18.602	4.21742	3.76e-40	6.67e-37	yes	up	0.65	0.19	0.48	10.15	10.17	10.35	0.44	10.2233
gene-LOC118271874	LOC118271874	uncharacterized LOC118271874	0.106	-3.23836	8.09e-39	1.23e-35	yes	down	48.16	51.02	51.8	8.72	5.38	6.1	50.3267	6.73333
gene-LOC118280837	LOC118280837	maltase A1-like, transcript variant X2	0.273	-1.87566	3.38e-37	4.5e-34	yes	down	13.14	11.84	9.12	3.67	3.8	3.72	11.3667	3.73
gene-LOC118275259	LOC118275259	uncharacterized LOC118275259	2.242	1.16483	1.4e-32	1.66e-29	yes	up	9.87	9.46	8.43	24.95	24.08	24.74	9.25333	24.59
gene-LOC118275257	LOC118275257	uncharacterized LOC118275257	2.493	1.31765	3.21e-32	3.42e-29	yes	up	57.67	54.38	76.71	165.53	143.9	166.68	62.92	158.703
gene-LOC118267546	LOC118267546	probable methylmalonate-semialdehyde dehydrogenase [acylating], mitochondrial	0.359	-1.47935	4.98e-32	4.82e-29	yes	down	22.15	21.48	19.64	9.82	9.62	10.75	21.09	10.0633
gene-LOC118262417	LOC118262417	opsin-1	8776.67	13.0995	1.53e-28	1.36e-25	yes	up	0	0	0.03	123.8	125.27	124.66	0.01	124.577
gene-LOC118267076	LOC118267076	guanine nucleotide-binding protein subunit beta-2-like	174.227	7.44483	3.05e-28	2.5e-25	yes	up	0.09	0.1	0.05	19.28	14.72	17.44	0.08	17.1467
gene-LOC118263860	LOC118263860	60S ribosomal protein L21-like	0.156	-2.68141	8.93e-28	6.79e-25	yes	down	41.34	41.59	48.17	6.59	8.2	11.09	43.7	8.62667
gene-LOC118263893	LOC118263893	collagenase-like	0.259	-1.94911	2.08e-27	1.48e-24	yes	down	32	33.59	32.62	11.1	11.4	9.42	32.7367	10.64
gene-LOC118276394	LOC118276394	protein lethal(2)essential for life-like	0.334	-1.58011	1.34e-25	8.89e-23	yes	down	48.29	46.64	47.89	18.32	21.22	20.46	47.6067	20
gene-LOC118280663	LOC118280663	heat shock protein 68-like	0.37	-1.43313	1.77e-24	1.11e-21	yes	down	25.58	25.78	17.14	11.44	10.03	9.98	22.8333	10.4833
gene-LOC118281203	LOC118281203	collagenase-like	0.297	-1.75168	5.12e-24	3.03e-21	yes	down	27.14	22.94	18.09	9.6	7.06	8.46	22.7233	8.37333
gene-LOC118272473	LOC118272473	opsin-3	177.372	7.47064	1.1e-23	6.17e-21	yes	up	0.03	0.03	0.06	8.14	7.84	8.14	0.04	8.04
gene-LOC118282363	LOC118282363	arrestin homolog	3298.71	11.6877	6.51e-23	3.15e-20	yes	up	0	0	0	26.31	27.28	27.73	0	27.1067
gene-LOC118266011	LOC118266011	ceramide transfer protein-like, transcript variant X1	2.402	1.26447	3.28e-22	1.52e-19	yes	up	3.91	2.91	2.38	9.29	8.45	9.66	3.06667	9.13333
gene-LOC118274475	LOC118274475	peptidoglycan-recognition protein LB-like	2.159	1.11044	4.76e-21	2.03e-18	yes	up	53.48	55.54	51.88	148.96	145.65	141.56	53.6333	145.39
gene-LOC118273757	LOC118273757	cytochrome b5-like	2.169	1.11729	2.24e-20	9.16e-18	yes	up	10.72	8.87	8.73	25.21	25.74	25.66	9.44	25.5367
gene-LOC118282403	LOC118282403	arrestin homolog	661.016	9.36854	1.07e-19	4.06e-17	yes	up	0.05	0	0.03	22.23	23	21.42	0.0266667	22.2167
gene-LOC118278576	LOC118278576	uncharacterized LOC118278576	0.465	-1.10602	1.13e-19	4.13e-17	yes	down	670.49	678.36	591.02	386.23	371.37	375.16	646.623	377.587
gene-LOC118274949	LOC118274949	peptidoglycan-recognition protein LB-like, transcript variant X1	2.256	1.1735	1.59e-19	5.63e-17	yes	up	40.63	34.68	23.76	90.05	95.17	89.99	33.0233	91.7367
gene-LOC118269435	LOC118269435	NADH-quinone oxidoreductase subunit B 2-like	0.452	-1.14661	4.74e-19	1.63e-16	yes	down	206.44	200.71	202.34	114.89	123.26	115.67	203.163	117.94
gene-LOC118275806	LOC118275806	ABC transporter A family member 3-like, transcript variant X1	2.906	1.53917	8.58e-19	2.85e-16	yes	up	10.4	12.89	7.33	8.63	9.28	15.2	10.2067	11.0367
gene-LOC118280771	LOC118280771	protein lethal(2)essential for life-like	0.084	-3.56663	7.42e-17	2.32e-14	yes	down	9.23	15.28	14.51	1.12	2.18	0.85	13.0067	1.38333
gene-LOC118269748	LOC118269748	peritrophin-1-like, transcript variant X1	0.159	-2.65422	6.21e-16	1.79e-13	yes	down	6.75	7.88	6.43	1.17	1.16	1.47	7.02	1.26667
gene-LOC118269311	LOC118269311	uncharacterized LOC118269311	9.224	3.20537	1.81e-15	4.94e-13	yes	up	1.25	1.21	0.43	9.85	11.7	10.47	0.963333	10.6733
gene-LOC118280750	LOC118280750	protein lethal(2)essential for life-like	4.956	2.30915	5.82e-15	1.55e-12	yes	up	2.24	2.36	3.34	18.32	16.73	14.67	2.64667	16.5733
gene-LOC118272089	LOC118272089	fatty acyl-CoA hydrolase precursor, medium chain-like	3.02	1.59455	8.76e-15	2.22e-12	yes	up	1.21	1.22	1.03	4.84	4.27	3.96	1.15333	4.35667
gene-LOC118272327	LOC118272327	opsin-2	646.463	9.33642	9.59e-15	2.37e-12	yes	up	0	0	0	4.62	3.96	4.25	0	4.27667
gene-LOC118272875	LOC118272875	NADH dehydrogenase [ubiquinone] flavoprotein 2, mitochondrial-like	0.426	-1.23149	1.19e-14	2.81e-12	yes	down	260.92	285.31	309.77	154.9	156.08	151.12	285.333	154.033
gene-LOC118268649	LOC118268649	proline-rich protein 4-like	0.474	-1.07832	1.19e-14	2.81e-12	yes	down	16.6	15.53	13.73	9.4	8.42	9.3	15.2867	9.04
gene-LOC118273606	LOC118273606	putative defense protein Hdd11	2.032	1.02298	2.64e-14	5.98e-12	yes	up	372.46	394.93	402.99	1001.63	992.71	1008.46	390.127	1000.93
gene-LOC118273598	LOC118273598	atlastin-1-like, transcript variant X2	2.082	1.0579	3.93e-14	8.55e-12	yes	up	4.59	3.22	3.42	10.05	9.35	10.8	3.74333	10.0667
gene-LOC118274601	LOC118274601	fatty acid synthase-like, transcript variant X1	2.947	1.55941	1.14e-13	2.33e-11	yes	up	1.43	1.18	1.04	4.67	2.88	4.56	1.21667	4.03667
gene-LOC118267294	LOC118267294	ras-related protein Rap-1-like	2.303	1.20381	1.55e-13	3.12e-11	yes	up	2.83	2.36	1.7	6.65	6.09	7.06	2.29667	6.6
gene-LOC118269324	LOC118269324	malate dehydrogenase, mitochondrial-like, transcript variant X1	0.258	-1.95199	1.67e-13	3.29e-11	yes	down	3.56	4.31	3.97	1.05	1.29	1.57	3.94667	1.30333
gene-LOC118280708	LOC118280708	major heat shock 70 kDa protein Ba-like	0.417	-1.26022	1.73e-13	3.31e-11	yes	down	20.92	20.97	23.86	11.9	10.62	12.24	21.9167	11.5867
gene-LOC118280707	LOC118280707	major heat shock 70 kDa protein Ba-like	0.148	-2.7543	1.75e-13	3.31e-11	yes	down	5.76	4.13	5.97	0.41	1.32	1.22	5.28667	0.983333
gene-LOC118265255	LOC118265255	uncharacterized LOC118265255	2.007	1.00536	2.05e-13	3.77e-11	yes	up	3.65	3.08	2.35	7.95	7.82	7.03	3.02667	7.6
gene-LOC118273154	LOC118273154	venom serine carboxypeptidase-like	2.493	1.31767	4.36e-13	7.74e-11	yes	up	4.89	3.58	3.56	11.49	12.9	12.88	4.01	12.4233
gene-LOC118263251	LOC118263251	neprilysin-4-like	2.077	1.05423	1.3e-12	2.16e-10	yes	up	2.87	2.57	2.06	6.38	6.12	6.79	2.5	6.43
gene-LOC118280733	LOC118280733	protein lethal(2)essential for life-like	0.461	-1.11853	1.52e-12	2.45e-10	yes	down	46.02	40.03	45.57	24.28	25.73	26.18	43.8733	25.3967
gene-LOC118263627	LOC118263627	uncharacterized LOC118263627	0.245	-2.03181	4.33e-12	6.58e-10	yes	down	40.2	36.75	43.77	8.88	12.91	15.32	40.24	12.37
gene-LOC118266608	LOC118266608	sulfotransferase 1C4-like	0.171	-2.55154	1.24e-11	1.87e-09	yes	down	3.03	4.65	5.46	0.76	1.16	0.98	4.38	0.966667
gene-LOC118263448	LOC118263448	cytochrome P450 4g15-like	3.057	1.61229	2.62e-11	3.77e-09	yes	up	1.08	1.2	0.95	3.61	4.03	4.71	1.07667	4.11667
gene-LOC118265846	LOC118265846	pupal cuticle protein 36-like	0.497	-1.00824	2.92e-11	4.15e-09	yes	down	18.08	18.45	18.16	10.46	12.04	11.7	18.23	11.4
gene-LOC118268602	LOC118268602	neurotrimin-like	0.348	-1.52351	3.37e-11	4.66e-09	yes	down	11.61	12.76	12.66	6.44	4.56	4.96	12.3433	5.32
gene-LOC118271443	LOC118271443	transient-receptor-potential-like protein	297.968	8.21901	3.5e-11	4.71e-09	yes	up	0	0	0	1.67	0.97	1.07	0	1.23667
gene-LOC118263553	LOC118263553	trypsin Blo t 3-like	244.69	7.93481	5.84e-11	7.5e-09	yes	up	0	0	0.08	8.92	8.3	8.53	0.0266667	8.58333
gene-LOC118263477	LOC118263477	uncharacterized LOC118263477	0.252	-1.98758	7.39e-11	9.25e-09	yes	down	15.47	15.33	19.61	6.04	5.38	4.53	16.8033	5.31667
gene-LOC118279051	LOC118279051	32 kDa beta-galactoside-binding lectin-like	0.447	-1.16041	7.71e-11	9.44e-09	yes	down	12.25	10.39	9.81	5.34	5.26	5.19	10.8167	5.26333
gene-LOC118276807	LOC118276807	mitogen-activated protein kinase kinase kinase kinase 5-like, transcript variant X1	2.471	1.30517	1.25e-10	1.46e-08	yes	up	0.8	0.47	0.47	1.94	1.71	1.7	0.58	1.78333
gene-LOC118270245	LOC118270245	shootin-1-like, transcript variant X1	2.066	1.04707	2.68e-10	2.91e-08	yes	up	8.69	5.56	3.22	14.95	14.78	15.38	5.82333	15.0367
gene-LOC118272810	LOC118272810	uncharacterized LOC118272810	228.266	7.83457	4.18e-10	4.5e-08	yes	up	0	0	0	5.62	6.58	4.65	0	5.61667
gene-LOC118281262	LOC118281262	brachyurin-like	0.199	-2.32792	8.97e-10	9.22e-08	yes	down	6.13	5.81	6.81	0.83	1.61	2.29	6.25	1.57667
gene-LOC118266349	LOC118266349	inhibitor of Bruton tyrosine kinase-like	2.594	1.37524	9.14e-10	9.27e-08	yes	up	0.78	0.74	0.54	2.18	2	2.48	0.686667	2.22
gene-LOC118264484	LOC118264484	uncharacterized LOC118264484	0.352	-1.507	1.22e-09	1.19e-07	yes	down	2.32	2.46	2.19	1.02	0.85	1.21	2.32333	1.02667
gene-LOC118264322	LOC118264322	trehalase-like	3.409	1.76947	1.23e-09	1.19e-07	yes	up	1.63	0.96	0.64	3.93	5.36	4.16	1.07667	4.48333
gene-LOC118277782	LOC118277782	60S ribosomal protein L19-like	0.362	-1.4675	1.9e-09	1.78e-07	yes	down	117.68	62.18	78.56	33.69	30.3	51.77	86.14	38.5867
gene-LOC118270257	LOC118270257	mycosubtilin synthase subunit C-like	2.291	1.19604	3.1e-09	2.73e-07	yes	up	1.07	1.14	0.91	2.94	2.98	3.01	1.04	2.97667
gene-LOC118276471	LOC118276471	histidine-rich glycoprotein-like, transcript variant X1	0.17	-2.55622	3.83e-09	3.21e-07	yes	down	8.39	8.07	7.32	1.2	1.25	1.93	7.92667	1.46
gene-LOC118269235	LOC118269235	cationic amino acid transporter 2-like, transcript variant X1	2.496	1.31958	6e-09	4.84e-07	yes	up	7.64	3.77	3.54	15.44	14.43	16.8	4.98333	15.5567
gene-LOC118274557	LOC118274557	fatty acid synthase-like, transcript variant X1	2.45	1.29284	7.01e-09	5.53e-07	yes	up	1.52	1.32	1.19	3.37	2.57	2.72	1.34333	2.88667
gene-LOC118266315	LOC118266315	guanine nucleotide-binding protein G(o) subunit alpha-like	2.702	1.434	7.53e-09	5.73e-07	yes	up	9.1	5.37	4	18.32	18.89	23.97	6.15667	20.3933
gene-LOC118263862	LOC118263862	uncharacterized LOC118263862, transcript variant X1	2.356	1.23621	7.75e-09	5.85e-07	yes	up	4.88	2.38	3.34	4.81	9.33	7.23	3.53333	7.12333
gene-LOC118269775	LOC118269775	uncharacterized LOC118269775	2.818	1.49449	1.31e-08	9.34e-07	yes	up	1.14	0.76	0.47	2.68	2.95	2.52	0.79	2.71667
gene-LOC118274634	LOC118274634	fatty acid synthase-like, transcript variant X1	3.181	1.66959	1.36e-08	9.57e-07	yes	up	0.41	0.19	0.17	1.01	1.04	0.97	0.256667	1.00667
gene-LOC118266144	LOC118266144	uncharacterized LOC118266144	0.38	-1.39439	2.02e-08	1.36e-06	yes	down	7.29	6.43	6.64	3.51	2.79	3.38	6.78667	3.22667
gene-LOC118268234	LOC118268234	aminopeptidase N-like, transcript variant X1	2.226	1.15428	2.95e-08	1.89e-06	yes	up	4.58	3.01	2.01	8.54	9.15	8.24	3.2	8.64333
gene-LOC118280202	LOC118280202	leucine-rich repeat-containing G-protein coupled receptor 5-like	0.384	-1.37905	3.34e-08	2.08e-06	yes	down	5.03	4.5	3.31	1.72	2.22	2.26	4.28	2.06667
gene-LOC118266447	LOC118266447	uncharacterized LOC118266447	0.198	-2.33605	3.94e-08	2.36e-06	yes	down	7.42	4.25	3.61	1.56	1.13	1.02	5.09333	1.23667
gene-LOC118274609	LOC118274609	fatty acid synthase-like, transcript variant X2	2.092	1.06515	8.06e-08	4.54e-06	yes	up	0.69	0.53	0.39	1.37	1.39	1.43	0.536667	1.39667
gene-LOC118279775	LOC118279775	uncharacterized LOC118279775, transcript variant X1	2.06	1.04233	9.9e-08	5.52e-06	yes	up	1.69	1.14	1.01	2.94	3.51	3.09	1.28	3.18
gene-LOC118280746	LOC118280746	protein lethal(2)essential for life-like	0.27	-1.89157	1.02e-07	5.6e-06	yes	down	5.57	8.42	8.32	2.85	2.02	2.8	7.43667	2.55667
gene-LOC118273465	LOC118273465	larval/pupal rigid cuticle protein 66-like, transcript variant X1	0.421	-1.24896	1.11e-07	6.02e-06	yes	down	14.9	16.91	15.42	8.58	7.35	9.09	15.7433	8.34
gene-LOC118277799	LOC118277799	uncharacterized LOC118277799, transcript variant X2	0.209	-2.26039	2.13e-07	1.1e-05	yes	down	12.11	14.47	22.82	4.33	3.83	4.93	16.4667	4.36333
gene-LOC118265365	LOC118265365	pituitary homeobox homolog Ptx1-like, transcript variant X1	0.436	-1.19857	2.61e-07	1.31e-05	yes	down	28.17	29.03	36.4	14.94	16.47	17.57	31.2	16.3267
gene-LOC118269261	LOC118269261	uncharacterized LOC118269261	2.701	1.43328	2.92e-07	1.45e-05	yes	up	2.74	3.47	3.73	11.91	10.07	11.89	3.31333	11.29
gene-AOT28_gp09	ATP6	ATP synthase F0 subunit 6	0.485	-1.04414	3.21e-07	1.58e-05	yes	down	3824.48	4631.66	5676.07	2913.81	2930.29	2926.19	4710.74	2923.43
gene-LOC118277643	LOC118277643	uncharacterized LOC118277643	2.038	1.02714	4.04e-07	1.9e-05	yes	up	2.08	1.71	1.11	4.59	3.82	3.88	1.63333	4.09667
gene-LOC118267871	LOC118267871	uncharacterized LOC118267871	0.183	-2.4522	4.35e-07	1.99e-05	yes	down	0.98	0.98	1.22	0.31	0.25	0.17	1.06	0.243333
gene-LOC118263566	LOC118263566	teneurin-m-like	2.039	1.02806	4.87e-07	2.2e-05	yes	up	7.99	4.8	1.8	8.58	11.52	10.35	4.86333	10.15
gene-LOC118272775	LOC118272775	uncharacterized LOC118272775, transcript variant X2	4.002	2.0006	4.93e-07	2.21e-05	yes	up	3.69	10.28	9.83	46.59	35.51	39.73	7.93333	40.61
gene-LOC118278747	LOC118278747	transferrin-like	0.334	-1.58153	5.18e-07	2.32e-05	yes	down	1.01	1.07	0.74	0.46	0.36	0.33	0.94	0.383333
gene-LOC118272366	LOC118272366	cuticle protein 16.5-like	0.369	-1.43844	7.86e-07	3.27e-05	yes	down	5.95	5.89	3.97	2.66	2.2	2.37	5.27	2.41
gene-LOC118279426	LOC118279426	5.8S ribosomal RNA	34.105	5.09193	1.14e-06	4.45e-05	yes	up	132.48	0.3	120.93	3288.49	2496.62	5961.49	84.57	3915.53
gene-LOC118264202	LOC118264202	putative inorganic phosphate cotransporter	2.112	1.07842	1.38e-06	5.27e-05	yes	up	7.65	4.33	3.2	13.9	13.49	11.57	5.06	12.9867
gene-LOC118274260	LOC118274260	bumetanide-sensitive sodium-(potassium)-chloride cotransporter-like, transcript variant X1	2.841	1.50649	1.49e-06	5.61e-05	yes	up	1.85	1.41	0.49	4.22	4.39	4.22	1.25	4.27667
gene-LOC118277177	LOC118277177	uncharacterized LOC118277177	0.404	-1.30605	1.84e-06	6.65e-05	yes	down	10.93	12.92	13.02	6.02	5.92	6.81	12.29	6.25
gene-LOC118268796	LOC118268796	26S proteasome non-ATPase regulatory subunit 2-like	5.42	2.43821	1.93e-06	6.94e-05	yes	up	0.93	0.56	1.24	7.12	6.03	5.85	0.91	6.33333
gene-LOC118261921	LOC118261921	ADP-ribosylation factor-like protein 8	2.188	1.12964	1.93e-06	6.94e-05	yes	up	1.79	1.14	0.79	2.78	3.61	3.52	1.24	3.30333
gene-LOC118264785	LOC118264785	protein I'm not dead yet-like, transcript variant X1	0.209	-2.25763	2e-06	7.09e-05	yes	down	1.28	2.69	2.86	0.5	0.66	0.71	2.27667	0.623333
gene-LOC118277478	LOC118277478	uncharacterized LOC118277478, transcript variant X1	6.835	2.77303	2.05e-06	7.21e-05	yes	up	0.08	0.03	0.12	0.64	0.75	0.64	0.0766667	0.676667
gene-LOC118280854	LOC118280854	uncharacterized LOC118280854	0.439	-1.18818	2.12e-06	7.44e-05	yes	down	6.56	6.55	7.04	3.78	4.25	3.09	6.71667	3.70667
gene-LOC118267988	LOC118267988	uncharacterized LOC118267988	3.987	1.99526	2.34e-06	8.08e-05	yes	up	2.27	3.71	1.12	10.34	11.52	14.9	2.36667	12.2533
gene-LOC118280800	LOC118280800	latrophilin Cirl-like, transcript variant X1	2.152	1.1057	2.36e-06	8.15e-05	yes	up	2.23	1.47	0.82	4.06	3.84	3.86	1.50667	3.92
gene-LOC118265052	LOC118265052	protein peste-like	2.272	1.1837	2.47e-06	8.4e-05	yes	up	1.06	0.76	0.57	2.32	1.98	2.42	0.796667	2.24
gene-LOC118265956	LOC118265956	optineurin-like, transcript variant X5	2.661	1.41206	3.37e-06	0.0001095	yes	up	3.09	1.66	0.91	6.55	6.12	6.08	1.88667	6.25
gene-LOC118266324	LOC118266324	RING finger and CHY zinc finger domain-containing protein 1-like, transcript variant X1	2.237	1.16131	4.65e-06	0.000140745	yes	up	2.01	1.13	0.77	3.35	3.76	3.51	1.30333	3.54
gene-LOC118271839	LOC118271839	sentrin-specific protease 8-like, transcript variant X1	0.402	-1.31492	7.94e-06	0.000224364	yes	down	8.04	9.17	10.81	4.69	3.68	6.01	9.34	4.79333
gene-LOC118280391	LOC118280391	probable multidrug resistance-associated protein lethal(2)03659	3.017	1.59304	8.76e-06	0.000240153	yes	up	1.29	0.58	0.33	2.72	2.79	2.54	0.733333	2.68333
gene-LOC118277537	LOC118277537	UDP-glucose 4-epimerase-like	2.072	1.05087	8.8e-06	0.000240415	yes	up	4.65	3.49	2.53	8.05	9.68	9.36	3.55667	9.03
gene-LOC118280654	LOC118280654	fibulin-1-like, transcript variant X1	2.083	1.0584	1.09e-05	0.000287794	yes	up	1.7	1.81	1.65	4.01	4.37	5.09	1.72	4.49
gene-LOC118263709	LOC118263709	tetraspanin-2A-like	0.182	-2.45885	1.11e-05	0.000292437	yes	down	1.32	2.05	1.66	0.37	0.39	0.39	1.67667	0.383333
gene-LOC118277857	LOC118277857	rho GTPase-activating protein 7-like, transcript variant X1	2.454	1.29506	1.13e-05	0.000296535	yes	up	1.23	0.69	0.47	2.5	2.41	2.15	0.796667	2.35333
gene-LOC118262730	LOC118262730	diacylglycerol kinase eta-like	2.076	1.0539	1.38e-05	0.000352332	yes	up	3	0.6	0.41	1.91	1.93	2.59	1.33667	2.14333
gene-LOC118276665	LOC118276665	WAS/WASL-interacting protein family member 3-like	0.421	-1.24843	1.42e-05	0.000360521	yes	down	7.06	10.84	13.39	5.19	6.4	5.43	10.43	5.67333
gene-LOC118265738	LOC118265738	general odorant-binding protein 1-like	3.397	1.76422	1.48e-05	0.0003721	yes	up	2.57	2.12	1.93	9.03	6.76	12.35	2.20667	9.38
gene-LOC118281721	LOC118281721	uncharacterized LOC118281721	0.384	-1.38095	1.51e-05	0.000376278	yes	down	80.99	113.76	179.88	57.62	73.07	55.83	124.877	62.1733
gene-LOC118263908	LOC118263908	lipopolysaccharide-induced tumor necrosis factor-alpha factor homolog, transcript variant X2	0.306	-1.70825	1.66e-05	0.00040627	yes	down	2.04	1.59	1.96	0.67	0.83	0.64	1.86333	0.713333
gene-LOC118266823	LOC118266823	uncharacterized LOC118266823	2.62	1.38983	1.94e-05	0.000461535	yes	up	3.13	1.3	1.32	4.73	6.21	7.36	1.91667	6.1
gene-LOC118267323	LOC118267323	guanine nucleotide-binding protein subunit alpha homolog	2.378	1.24962	2.76e-05	0.000611987	yes	up	2.31	1.33	0.72	3.54	4.49	4.46	1.45333	4.16333
gene-LOC118264920	LOC118264920	uncharacterized LOC118264920	0.498	-1.0061	3.83e-05	0.000799452	yes	down	3.03	4.29	3.58	3.11	2.92	1.96	3.63333	2.66333
gene-LOC118275069	LOC118275069	uncharacterized LOC118275069, transcript variant X4	2.219	1.15012	4.4e-05	0.000892817	yes	up	0.57	0.3	0.19	0.97	0.93	0.92	0.353333	0.94
gene-LOC118268317	LOC118268317	vacuolar protein sorting-associated protein 13B-like, transcript variant X1	2.186	1.12812	4.93e-05	0.000979218	yes	up	0.38	0.2	0.15	0.6	0.61	0.76	0.243333	0.656667
gene-LOC118273466	LOC118273466	larval/pupal rigid cuticle protein 66-like	0.47	-1.09044	4.93e-05	0.000979218	yes	down	11.18	12.51	14.02	7.05	8	5.99	12.57	7.01333
gene-LOC118280747	LOC118280747	protein lethal(2)essential for life-like	0.303	-1.72039	5.7e-05	0.00110106	yes	down	2.94	2.29	3.77	1.11	1.06	1.3	3	1.15667
gene-LOC118274638	LOC118274638	protein I'm not dead yet-like	2.38	1.25069	6.17e-05	0.00117472	yes	up	4.04	2.43	1.09	6.98	7.47	7.09	2.52	7.18
gene-LOC118277436	LOC118277436	glutamate--cysteine ligase regulatory subunit-like	2.121	1.08485	6.34e-05	0.00119269	yes	up	9.32	6.02	3.03	15.53	14.66	16.82	6.12333	15.67
gene-LOC118268181	LOC118268181	myophilin-like	0.302	-1.72861	6.66e-05	0.00124655	yes	down	4.15	4.07	5.57	1.32	1.77	2.2	4.59667	1.76333
gene-LOC118263465	LOC118263465	DENN domain-containing protein 5B-like	2.643	1.40209	7.03e-05	0.00129173	yes	up	3.69	1.91	1.06	7.23	6.92	7.18	2.22	7.11
gene-LOC118278864	LOC118278864	galectin-4-like	2.368	1.24393	8.23e-05	0.00145434	yes	up	2.51	3.23	1.3	7.08	7.37	6.03	2.34667	6.82667
gene-LOC118270228	LOC118270228	tetraspanin-33-like, transcript variant X1	2.569	1.36132	8.71e-05	0.0015189	yes	up	0.94	0.58	0.41	1.89	1.83	2.37	0.643333	2.03
gene-LOC118270064	LOC118270064	uncharacterized LOC118270064	3.374	1.75431	9.12e-05	0.00157476	yes	up	0.72	0.35	0.16	1.7	1.7	1.75	0.41	1.71667
gene-LOC118263098	LOC118263098	ras-related protein Rab-9B-like	2.113	1.07945	0.000100864	0.0017078	yes	up	4.13	1.96	1.64	7.08	6.94	5.82	2.57667	6.61333
gene-LOC118262938	LOC118262938	adenylyl cyclase 78C-like, transcript variant X3	2.244	1.16621	0.000104342	0.00175552	yes	up	0.54	0.54	0.24	1.28	1.11	1.16	0.44	1.18333
gene-LOC118264721	LOC118264721	uncharacterized LOC118264721	0.155	-2.69019	0.000106707	0.00177845	yes	down	1.28	4.95	6.37	1	0.61	0.98	4.2	0.863333
gene-LOC118279280	LOC118279280	meiosis-specific coiled-coil domain-containing protein MEIOC-like, transcript variant X1	2.76	1.46445	0.000132206	0.00208283	yes	up	0.26	0.12	0.13	0.44	0.66	0.6	0.17	0.566667
gene-LOC118266108	LOC118266108	uncharacterized LOC118266108	5.403	2.43375	0.000141412	0.00220827	yes	up	0.47	1.95	1.56	6.94	7.71	6.97	1.32667	7.20667
gene-LOC118266389	LOC118266389	neuralized-like protein 2	2.708	1.43719	0.000180611	0.00262774	yes	up	0.22	0.23	0.16	0.68	0.58	0.78	0.203333	0.68
gene-LOC118266206	LOC118266206	zinc finger protein 608-like	3.561	1.83214	0.000193207	0.00276566	yes	up	0.17	0.43	0.07	0.87	1.09	0.97	0.223333	0.976667
gene-LOC118280449	LOC118280449	uncharacterized LOC118280449, transcript variant X1	2.133	1.09292	0.000201549	0.00283625	yes	up	2.94	2	1.07	4.7	5.39	5.19	2.00333	5.09333
gene-LOC118275542	LOC118275542	alpha-mannosidase 2-like, transcript variant X1	2.357	1.23701	0.0002016	0.00283625	yes	up	0.92	0.5	0.3	1.66	1.7	1.7	0.573333	1.68667
gene-LOC118268746	LOC118268746	uncharacterized LOC118268746	0.313	-1.67622	0.00022506	0.00310478	yes	down	0.76	0.93	0.66	0.44	0.23	0.23	0.783333	0.3
gene-LOC118273855	LOC118273855	cuticle protein 16.5-like	0.449	-1.15638	0.000231571	0.0031577	yes	down	4.41	4.88	3.97	2.52	1.92	3.01	4.42	2.48333
gene-LOC118280306	LOC118280306	glia maturation factor beta-like	2.066	1.04668	0.000234293	0.00318268	yes	up	0.81	0.52	0.66	1.62	1.79	1.7	0.663333	1.70333
gene-LOC118272850	LOC118272850	uncharacterized LOC118272850	2.443	1.28872	0.000238828	0.00322782	yes	up	0.84	0.75	0.31	2.01	2.09	1.53	0.633333	1.87667
gene-LOC118265953	LOC118265953	uncharacterized LOC118265953	2.344	1.22902	0.000256707	0.00337939	yes	up	0.9	0.41	0.33	1.56	1.4	1.71	0.546667	1.55667
gene-LOC118280388	LOC118280388	uncharacterized LOC118280388	2.527	1.33719	0.00025916	0.00339909	yes	up	5.12	2.13	0.71	8.93	8.68	9.45	2.65333	9.02
gene-LOC118280658	LOC118280658	uncharacterized LOC118280658	4.501	2.17037	0.000260981	0.00341323	yes	up	3.73	0.15	0.63	8.33	6.9	8.7	1.50333	7.97667
gene-LOC118263587	LOC118263587	phospholipase D1-like, transcript variant X1	2.962	1.56673	0.000265318	0.00345011	yes	up	0.67	0.27	0.45	1.38	1.97	2.19	0.463333	1.84667
gene-AOT28_gp04	ND4L	NADH dehydrogenase subunit 4L	0.49	-1.02824	0.000268782	0.00347865	yes	down	108.76	151.12	174.86	96.51	89.3	87.91	144.913	91.24
gene-LOC118276935	LOC118276935	uncharacterized LOC118276935	0.421	-1.24654	0.00028279	0.00363295	yes	down	2.82	3.34	3.13	1.31	2.09	1.5	3.09667	1.63333
gene-LOC118263931	LOC118263931	phospholipase D1-like, transcript variant X1	3.308	1.72618	0.000292485	0.0037426	yes	up	0.87	0.31	0.13	1.62	1.89	1.74	0.436667	1.75
gene-LOC118275576	LOC118275576	hemicentin-1-like	2.058	1.04158	0.000329336	0.00406895	yes	up	1.2	0.6	0.59	2.07	2.1	1.9	0.796667	2.02333
gene-LOC118276501	LOC118276501	serum response factor homolog	3.282	1.71454	0.00034799	0.00425499	yes	up	0.91	0.21	0.2	1.68	1.72	1.8	0.44	1.73333
gene-LOC118272200	LOC118272200	IST1-like protein	2.629	1.39462	0.00035686	0.00432866	yes	up	1.38	0.56	0.69	3.05	3.15	2.4	0.876667	2.86667
gene-LOC118276464	LOC118276464	cuticle protein 16.5-like	0.492	-1.02234	0.000364501	0.00438267	yes	down	4.63	4.41	3.66	2.8	2.52	2.48	4.23333	2.6
gene-LOC118275559	LOC118275559	uncharacterized LOC118275559	2.439	1.28616	0.000388079	0.00462309	yes	up	0.53	0.29	0.2	0.89	1.06	1.09	0.34	1.01333
gene-LOC118270429	LOC118270429	28S ribosomal protein S10, mitochondrial-like	0.441	-1.17953	0.000401621	0.00473149	yes	down	5.96	5.46	4.92	2.63	3.2	3.08	5.44667	2.97
gene-LOC118280207	LOC118280207	GTPase-activating protein CdGAPr-like, transcript variant X1	2.528	1.3381	0.00040579	0.00476502	yes	up	0.86	0.44	0.2	1.41	1.54	1.53	0.5	1.49333
gene-LOC118277634	LOC118277634	uncharacterized LOC118277634, transcript variant X1	2.945	1.5582	0.00040581	0.00476502	yes	up	0.8	0.34	0.14	1.46	1.7	1.39	0.426667	1.51667
gene-LOC118281194	LOC118281194	uncharacterized LOC118281194	2.163	1.11271	0.000467549	0.00525253	yes	up	1.09	0.56	0.35	1.71	1.84	1.63	0.666667	1.72667
gene-LOC118279718	LOC118279718	DAZ-associated protein 2-like	2.461	1.29934	0.000485529	0.00538633	yes	up	0.98	1.03	0.41	3.59	2.43	1.35	0.806667	2.45667
gene-LOC118266379	LOC118266379	protein PRRC1-like	2.065	1.0459	0.00048728	0.00539452	yes	up	1.44	2.11	1.11	5.59	3.6	3.9	1.55333	4.36333
gene-LOC118269157	LOC118269157	inositol polyphosphate 5-phosphatase K-like, transcript variant X1	2.52	1.33322	0.000497344	0.00546053	yes	up	2.59	1.18	0.57	4.33	4.49	4.26	1.44667	4.36
gene-LOC118278559	LOC118278559	serine protease snake-like	2.076	1.0538	0.000501932	0.00548827	yes	up	7.26	4.77	2.13	11.63	11.17	12.62	4.72	11.8067
gene-LOC118263246	LOC118263246	phosphatidylinositol 4-phosphate 3-kinase C2 domain-containing subunit alpha-like, transcript variant X1	2.224	1.15331	0.000537387	0.00576352	yes	up	1.7	0.77	0.41	2.56	2.44	2.63	0.96	2.54333
gene-LOC118276640	LOC118276640	serine/threonine-protein kinase Genghis Khan-like, transcript variant X1	2.064	1.04511	0.000560717	0.00595971	yes	up	2.81	4.02	2.04	5.59	7.06	7.92	2.95667	6.85667
gene-LOC118274325	LOC118274325	band 4.1-like protein 4, transcript variant X1	2.574	1.36409	0.000571523	0.00605644	yes	up	0.31	0.13	0.18	0.71	0.65	0.66	0.206667	0.673333
gene-LOC118273854	LOC118273854	cuticle protein 16.5-like	0.346	-1.52911	0.000598928	0.00630919	yes	down	2.87	3.21	2.81	1.15	2	0.73	2.96333	1.29333
gene-LOC118267893	LOC118267893	homeobox protein MOX-1-like	0.41	-1.28618	0.000611585	0.00641105	yes	down	2.28	2.11	3.88	1.4	1	1.96	2.75667	1.45333
gene-LOC118281066	LOC118281066	uncharacterized LOC118281066	2.968	1.56941	0.000637912	0.00656402	yes	up	0.41	0.26	0.28	1.18	1.09	2.03	0.316667	1.43333
gene-LOC118279779	LOC118279779	carnosine N-methyltransferase-like, transcript variant X1	2.486	1.31358	0.000641421	0.00659376	yes	up	3.18	1.58	0.75	5.36	5.53	6.23	1.83667	5.70667
gene-LOC118269534	LOC118269534	transmembrane protein 135-like, transcript variant X1	2.241	1.16412	0.000688565	0.00693121	yes	up	1.48	1.24	0.67	1.77	1.92	3.73	1.13	2.47333
gene-LOC118274954	LOC118274954	vacuole membrane protein 1-like, transcript variant X1	2.147	1.10221	0.000690302	0.00694213	yes	up	6.17	3.36	1.73	9.36	8.93	10.8	3.75333	9.69667
gene-LOC118263357	LOC118263357	cytochrome P450 4g15-like	0.007	-7.2509	0.000707237	0.00708097	yes	down	0.03	18.6	92.58	0.05	0.07	0.89	37.07	0.336667
gene-LOC118280316	LOC118280316	uncharacterized LOC118280316	3.447	1.78538	0.000871175	0.00827655	yes	up	0.9	0.27	1	2.36	1.58	2.37	0.723333	2.10333
gene-LOC118274876	LOC118274876	rhomboid-related protein 2-like, transcript variant X1	2.816	1.49379	0.000875843	0.00831348	yes	up	1.46	4.76	0.4	2.34	2.85	6.45	2.20667	3.88
gene-LOC118279530	LOC118279530	cyclin-T-like	2.408	1.26805	0.000878637	0.00832767	yes	up	1.79	0.74	0.46	2.59	3.13	2.88	0.996667	2.86667
gene-LOC118268759	LOC118268759	protein RFT1 homolog	0.495	-1.01542	0.000991655	0.00913559	yes	down	7.4	8.56	11.95	5.11	7.98	4.62	9.30333	5.90333
gene-LOC118281017	LOC118281017	uncharacterized LOC118281017, transcript variant X1	2.584	1.36988	0.000997403	0.00916509	yes	up	2.23	0.91	0.37	3.68	3.51	3.53	1.17	3.57333
gene-LOC118267616	LOC118267616	gamma-tubulin complex component 6-like	2.007	1.00496	0.00100038	0.00918454	yes	up	0.77	0.45	0.26	1.29	1.1	1.21	0.493333	1.2
gene-LOC118266174	LOC118266174	optineurin-like, transcript variant X3	2.419	1.27438	0.00103483	0.00943571	yes	up	2.68	1.27	0.56	3.22	5.29	4.33	1.50333	4.28
gene-LOC118280609	LOC118280609	uncharacterized LOC118280609	2.604	1.38066	0.00108484	0.00979111	yes	up	0.91	3.02	0.2	8.86	1.5	8.13	1.37667	6.16333
gene-LOC118279069	LOC118279069	protein MTSS 2-like, transcript variant X1	2.144	1.10007	0.00114739	0.0102514	yes	up	2.75	1.39	0.68	4.06	4.42	3.89	1.60667	4.12333
gene-LOC118280576	LOC118280576	IQ motif and SEC7 domain-containing protein 1-like, transcript variant X1	2.318	1.21318	0.00116283	0.0103287	yes	up	3.55	1.54	0.74	4.89	5.59	5.38	1.94333	5.28667
gene-LOC118268648	LOC118268648	proline-rich protein 4-like	0.404	-1.30626	0.00125413	0.0109149	yes	down	1.84	1.32	1.25	0.81	0.58	0.84	1.47	0.743333
gene-LOC118271029	LOC118271029	ubinuclein-1-like, transcript variant X1	2.007	1.00487	0.00128202	0.0111095	yes	up	3.06	1.66	0.88	4.72	3.94	4.79	1.86667	4.48333
gene-LOC118264482	LOC118264482	TBC1 domain family member 16-like, transcript variant X1	2.203	1.1394	0.00129654	0.0111717	yes	up	0.64	0.66	0.27	1.41	1.75	1.08	0.523333	1.41333
gene-LOC118265588	LOC118265588	1-phosphatidylinositol 4,5-bisphosphate phosphodiesterase classes I and II-like, transcript variant X1	2.596	1.37608	0.00132996	0.0113041	yes	up	1.44	0.47	0.82	1.97	2.34	3.41	0.91	2.57333
gene-LOC118279615	LOC118279615	protein prune homolog 2-like, transcript variant X1	2.587	1.37106	0.00134509	0.0113964	yes	up	0.49	0.35	2.95	2.6	3.52	0.97	1.26333	2.36333
gene-LOC118263008	LOC118263008	ecdysone-induced protein 74EF-like, transcript variant X2	2.116	1.08131	0.0013935	0.0117226	yes	up	3.17	1.4	0.8	4.58	4.35	4.58	1.79	4.50333
gene-LOC118279157	LOC118279157	homer protein homolog 2-like, transcript variant X1	2.075	1.05285	0.00145946	0.0121527	yes	up	1.17	0.81	0.34	1.84	1.81	2.2	0.773333	1.95
gene-LOC118264767	LOC118264767	uncharacterized LOC118264767	2.423	1.27709	0.00150321	0.0123998	yes	up	6.98	6.57	7.79	17.11	23.9	23.85	7.11333	21.62
gene-LOC118274178	LOC118274178	organic cation transporter protein-like	2.013	1.00914	0.00150834	0.0124141	yes	up	0.49	0.51	0.34	0.96	1.39	1	0.446667	1.11667
gene-LOC118279719	LOC118279719	carnosine N-methyltransferase-like, transcript variant X1	2.421	1.2755	0.00154434	0.0126613	yes	up	3.93	1.79	0.6	7.12	4.89	6.8	2.10667	6.27
gene-LOC118270518	LOC118270518	homeobox protein MSX-1-like, transcript variant X1	3.106	1.63503	0.001552	0.0126852	yes	up	0.2	0.31	0.16	1.18	0.81	0.64	0.223333	0.876667
gene-LOC118268589	LOC118268589	TBC1 domain family member 5-like	2.048	1.03393	0.00157221	0.0127915	yes	up	1.47	0.8	0.58	2.54	2.37	2.22	0.95	2.37667
gene-LOC118269733	LOC118269733	uncharacterized LOC118269733	0.379	-1.39793	0.00158853	0.0128947	yes	down	1.47	2.02	1.92	0.64	0.95	1.02	1.80333	0.87
gene-LOC118280978	LOC118280978	catenin alpha-like	2.115	1.08057	0.00167124	0.013433	yes	up	4.85	2.38	1.11	6.83	7.22	7	2.78	7.01667
gene-LOC118269622	LOC118269622	uncharacterized LOC118269622, transcript variant X1	2.274	1.18512	0.00172832	0.0137568	yes	up	3.31	6.15	3.59	4.63	16.76	4.46	4.35	8.61667
gene-LOC118280734	LOC118280734	transmembrane and coiled-coil domains protein 2-like	2.03	1.02145	0.0018055	0.0141507	yes	up	17.59	9.63	4.25	24.78	26.62	24.24	10.49	25.2133
gene-LOC118264750	LOC118264750	facilitated trehalose transporter Tret1-like, transcript variant X2	2.084	1.05902	0.00181797	0.0142363	yes	up	3.55	2.49	0.98	5.97	6.11	5.52	2.34	5.86667
gene-LOC118274738	LOC118274738	uncharacterized LOC118274738	2.873	1.52244	0.00182435	0.0142758	yes	up	0.58	0.27	0.11	1.22	0.89	1.39	0.32	1.16667
gene-LOC118279878	LOC118279878	histone H3-like	0.351	-1.50869	0.00202001	0.0154548	yes	down	4.19	3.56	3.07	1.95	1.31	1.39	3.60667	1.55
gene-LOC118279664	LOC118279664	histone H3-like	0.351	-1.50869	0.00202001	0.0154548	yes	down	4.19	3.56	3.07	1.95	1.31	1.39	3.60667	1.55
gene-LOC118272438	LOC118272438	drebrin-like protein B	2.119	1.08317	0.00205561	0.015659	yes	up	0.78	0.35	0.21	1.13	1.07	1.21	0.446667	1.13667
gene-LOC118262769	LOC118262769	probable phospholipid-transporting ATPase IIB	2.056	1.03956	0.00222565	0.0166105	yes	up	3.76	1.73	0.87	5.26	5.2	5.06	2.12	5.17333
gene-LOC118279686	LOC118279686	LHFPL tetraspan subfamily member 2a protein-like	2.077	1.05461	0.00230774	0.0170022	yes	up	4.05	1.43	0.92	4.53	6.55	4.41	2.13333	5.16333
gene-LOC118280326	LOC118280326	uncharacterized LOC118280326	2.55	1.3507	0.00240022	0.0174249	yes	up	2.34	5.47	3.91	12.26	10.46	15.1	3.90667	12.6067
gene-LOC118281157	LOC118281157	alpha-1,6-mannosyl-glycoprotein 2-beta-N-acetylglucosaminyltransferase-like, transcript variant X1	2.058	1.04111	0.00248662	0.0178815	yes	up	8.73	4.35	1.98	11.96	12.06	12.96	5.02	12.3267
gene-LOC118267568	LOC118267568	neurogenic differentiation factor 2-like	2.671	1.41714	0.00256176	0.018286	yes	up	1.57	1.14	1.02	4.06	2.86	5.48	1.24333	4.13333
gene-LOC118268902	LOC118268902	uncharacterized LOC118268902	2.616	1.3875	0.00257192	0.018334	yes	up	0.62	0.28	0.1	1.12	0.95	1.04	0.333333	1.03667
gene-LOC118267380	LOC118267380	pecanex-like protein 1	2.233	1.15899	0.0026437	0.018659	yes	up	0.96	0.41	0.18	1.24	1.37	1.51	0.516667	1.37333
gene-LOC118281198	LOC118281198	sorting nexin-16-like	2.048	1.03399	0.00287592	0.0197859	yes	up	1.9	0.79	1.05	2.16	1.98	2	1.24667	2.04667
gene-LOC118274042	LOC118274042	uncharacterized LOC118274042, transcript variant X1	2.575	1.3644	0.00288019	0.0198025	yes	up	2.52	0.87	0.66	4.68	3.92	4.02	1.35	4.20667
gene-LOC118274085	LOC118274085	formin-like protein 20	2.778	1.47396	0.00288925	0.0198155	yes	up	1.03	0.57	0.78	3.41	2.29	2.44	0.793333	2.71333
gene-LOC118266463	LOC118266463	L-dopachrome tautomerase yellow-f2-like	0.498	-1.00699	0.00305653	0.0206811	yes	down	12.93	10.56	11.56	7.19	8.15	4.98	11.6833	6.77333
gene-LOC118274067	LOC118274067	organic cation transporter protein-like, transcript variant X2	2.464	1.30102	0.0031371	0.0209862	yes	up	3.14	1.9	0.59	5.14	5.7	5.07	1.87667	5.30333
gene-LOC118265933	LOC118265933	probable beta-hexosaminidase fdl	2.688	1.42644	0.00328903	0.0216906	yes	up	0.55	0.17	0.11	0.83	0.94	0.92	0.276667	0.896667
gene-LOC118277115	LOC118277115	SH3 domain-binding protein 5-like, transcript variant X1	4.042	2.01502	0.00331445	0.0218072	yes	up	0.68	0.17	0.13	1.26	1.29	1.6	0.326667	1.38333
gene-LOC118278600	LOC118278600	segment polarity protein dishevelled homolog DVL-3-like, transcript variant X1	2.731	1.44928	0.0033953	0.0221525	yes	up	1.23	0.71	0.15	2.31	2.02	2.38	0.696667	2.23667
gene-LOC118273408	LOC118273408	sodium/potassium-transporting ATPase subunit beta-2-like	0.452	-1.14459	0.00350179	0.0226437	yes	down	1.63	1.23	1.02	0.69	0.8	0.68	1.29333	0.723333
gene-LOC118272689	LOC118272689	RAB11-binding protein RELCH homolog	2.28	1.18888	0.00353451	0.0228137	yes	up	1.91	0.66	0.39	2.78	2.77	2.45	0.986667	2.66667
gene-LOC118275599	LOC118275599	sodium/calcium exchanger 1-like, transcript variant X1	2.33	1.22046	0.00364628	0.0233651	yes	up	15.25	3.7	0.37	13.59	5.09	3.65	6.44	7.44333
gene-LOC118269207	LOC118269207	GATOR complex protein NPRL2-like	2.046	1.03252	0.00365152	0.0233847	yes	up	2.2	1.04	0.56	3.2	2.59	3.5	1.26667	3.09667
gene-LOC118280952	LOC118280952	histone chaperone asf1-like	2.804	1.48774	0.00369362	0.0235834	yes	up	0.88	0.51	0.26	2.21	1.95	1.46	0.55	1.87333
gene-LOC118269040	LOC118269040	glycine-rich cell wall structural protein-like	0.452	-1.14421	0.00373376	0.0237621	yes	down	1.7	2.48	1.71	1.15	0.9	1.3	1.96333	1.11667
gene-LOC118276412	LOC118276412	uncharacterized LOC118276412	2.02	1.01446	0.00383223	0.0241641	yes	up	17.48	12.52	13.15	36.17	39.39	32.77	14.3833	36.11
gene-LOC118277984	LOC118277984	larval cuticle protein A2B-like	0.438	-1.19033	0.00388848	0.0244199	yes	down	2.66	2.36	1.81	1.14	1.3	1.27	2.27667	1.23667
gene-LOC118273226	LOC118273226	neither inactivation nor afterpotential protein C-like, transcript variant X1	33.473	5.06494	0.00396877	0.0247941	yes	up	0	0	0.08	1.15	1.18	1.46	0.0266667	1.26333
gene-LOC118282461	LOC118282461	proton-coupled folate transporter-like	0.456	-1.13159	0.00411446	0.0254466	yes	down	0.73	0.96	0.69	0.5	0.38	0.48	0.793333	0.453333
gene-LOC118279961	LOC118279961	chaoptin-like	2.01	1.0072	0.00427876	0.026099	yes	up	2.62	1.53	0.59	4.03	3.67	3.68	1.58	3.79333
gene-LOC118279936	LOC118279936	synaptic vesicle glycoprotein 2B-like, transcript variant X1	2.395	1.25976	0.00429662	0.0261391	yes	up	1.96	0.66	0.49	3.62	3.48	3.27	1.03667	3.45667
gene-LOC118265402	LOC118265402	GRIP and coiled-coil domain-containing protein 1-like	2.143	1.09973	0.00434006	0.0263221	yes	up	4.79	2.3	0.93	6.73	6.34	7.3	2.67333	6.79
gene-LOC118264739	LOC118264739	uncharacterized LOC118264739	0.413	-1.27633	0.00440257	0.0265651	yes	down	1.89	2.81	1.59	0.75	1.15	1.34	2.09667	1.08
gene-LOC118279223	LOC118279223	titin-like	2.486	1.31405	0.00459038	0.0274187	yes	up	1.38	0.7	0.18	2.2	2.46	1.98	0.753333	2.21333
gene-LOC118279538	LOC118279538	uncharacterized LOC118279538	0.492	-1.02468	0.00464239	0.0276168	yes	down	11.19	9.26	8.71	5.11	6.16	4.28	9.72	5.18333
gene-LOC118265930	LOC118265930	WD repeat-containing protein CG11141-like	2.25	1.16969	0.00473402	0.0279237	yes	up	0.69	0.34	0.14	0.91	1.1	1.12	0.39	1.04333
gene-LOC118278716	LOC118278716	charged multivesicular body protein 7-like, transcript variant X1	2.256	1.17375	0.00483244	0.0283134	yes	up	1.15	0.47	0.38	2.23	1.87	1.56	0.666667	1.88667
gene-LOC118271083	LOC118271083	neuropeptides capa receptor-like, transcript variant X1	2.248	1.1687	0.005025	0.0290849	yes	up	0.29	0.38	0.27	0.83	0.64	1.16	0.313333	0.876667
gene-LOC118275039	LOC118275039	collagenase-like	0.424	-1.23915	0.00503204	0.029094	yes	down	1.89	1.7	1.34	0.94	0.63	1.03	1.64333	0.866667
gene-LOC118272463	LOC118272463	calcium-transporting ATPase type 2C member 1-like, transcript variant X1	2.079	1.0558	0.00508462	0.0292551	yes	up	1.27	0.48	0.33	1.84	1.88	1.46	0.693333	1.72667
gene-LOC118277095	LOC118277095	orexin receptor type 1-like, transcript variant X1	4.097	2.03444	0.00520203	0.0297538	yes	up	0.33	0.08	0.02	17.52	4.45	0.59	0.143333	7.52
gene-LOC118267675	LOC118267675	indole-3-acetaldehyde oxidase-like	2.005	1.00328	0.00536584	0.0303646	yes	up	1.15	0.64	0.31	1.41	1.72	1.94	0.7	1.69
gene-LOC118270892	LOC118270892	protein king tubby-like	2.794	1.48229	0.00543659	0.0306348	yes	up	0.73	0.26	0.1	1.32	1.21	1.1	0.363333	1.21
gene-LOC118277429	LOC118277429	28S ribosomal protein S29, mitochondrial-like	0.49	-1.03035	0.00548479	0.0308085	yes	down	3.31	1.89	1.86	1.32	1.81	1.15	2.35333	1.42667
gene-LOC118263410	LOC118263410	tyrosine-protein kinase Btk29A-like, transcript variant X1	2.448	1.29153	0.00555729	0.0310186	yes	up	0.29	0.09	0.17	0.54	0.48	0.57	0.183333	0.53
gene-LOC118279420	LOC118279420	ELKS/Rab6-interacting/CAST family member 1-like	0.35	-1.51615	0.00559392	0.0311593	yes	down	0.29	0.74	0.55	0.19	0.15	0.36	0.526667	0.233333
gene-LOC118269772	LOC118269772	activity-regulated cytoskeleton associated protein 1-like	2.996	1.58308	0.00568612	0.0314746	yes	up	0.41	0.43	0.2	0.71	1.63	1.5	0.346667	1.28
gene-LOC118267995	LOC118267995	biogenesis of lysosome-related organelles complex 1 subunit 2-like, transcript variant X1	2.07	1.04962	0.00581542	0.0319539	yes	up	4.54	1.69	22.65	20.25	11.16	4.45	9.62667	11.9533
gene-LOC118266289	LOC118266289	uncharacterized LOC118266289	2.011	1.00789	0.00594028	0.0324264	yes	up	18.49	13.9	4.09	27.29	30.83	30.67	12.16	29.5967
gene-LOC118268815	LOC118268815	ankyrin repeat domain-containing protein 13B-like, transcript variant X1	2.16	1.11124	0.00600975	0.0327218	yes	up	2.89	1.2	0.59	3.42	4.32	4.26	1.56	4
gene-LOC118266678	LOC118266678	uncharacterized LOC118266678	2.187	1.12921	0.00607686	0.0329356	yes	up	0.78	0.53	0.1	1.61	0.61	0.59	0.47	0.936667
gene-LOC118262708	LOC118262708	galactosylgalactosylxylosylprotein 3-beta-glucuronosyltransferase S-like, transcript variant X1	3.071	1.61884	0.00613204	0.0331335	yes	up	0.08	0.03	0.02	0.18	0.11	0.23	0.0433333	0.173333
gene-LOC118277892	LOC118277892	semaphorin-5A-like	2.079	1.05613	0.00622337	0.0334573	yes	up	0.62	0.29	0.2	0.9	1	0.89	0.37	0.93
gene-LOC118264005	LOC118264005	transmembrane channel-like protein 3, transcript variant X3	2.208	1.14278	0.00628604	0.0336921	yes	up	0.78	0.38	0.11	1.2	1.05	1.1	0.423333	1.11667
gene-LOC118279952	LOC118279952	F-box/LRR-repeat protein 20-like	2.073	1.05167	0.00641217	0.0341277	yes	up	4.11	1.76	0.88	5.3	5.31	5.99	2.25	5.53333
gene-LOC118280188	LOC118280188	uncharacterized LOC118280188	2.089	1.06268	0.00666926	0.0351448	yes	up	4.67	1.37	0.68	5.55	5.77	5.55	2.24	5.62333
gene-LOC118278976	LOC118278976	protein TEX261-like	2.34	1.22656	0.00671448	0.0353132	yes	up	2.84	1.73	0.6	3.84	4.58	6.18	1.72333	4.86667
gene-LOC118265606	LOC118265606	transcriptional protein SWT1-like	2.813	1.49212	0.00674904	0.0354083	yes	up	0.41	0.24	0.06	0.72	0.96	0.71	0.236667	0.796667
gene-LOC118267056	LOC118267056	23 kDa integral membrane protein-like	2.362	1.24006	0.00679223	0.0355466	yes	up	0.98	0.66	0.35	1.33	2.09	1.8	0.663333	1.74
gene-LOC118281097	LOC118281097	uncharacterized LOC118281097	2.82	1.49583	0.00682554	0.0356683	yes	up	2.59	0.84	0.16	4.32	3.38	3.8	1.19667	3.83333
gene-LOC118261851	LOC118261851	cadherin-23-like	2.796	1.48359	0.00692084	0.0359897	yes	up	0.28	0.16	0.03	0.45	0.72	0.41	0.156667	0.526667
gene-LOC118265086	LOC118265086	uncharacterized LOC118265086	0.458	-1.12535	0.00704184	0.0364764	yes	down	1.92	2.58	1.31	1.17	0.92	1.05	1.93667	1.04667
gene-LOC118277538	LOC118277538	longitudinals lacking protein-like, transcript variant X1	2.124	1.08706	0.00708703	0.0366749	yes	up	6.6	4.61	1.28	11.28	10.6	9.88	4.16333	10.5867
gene-LOC118264197	LOC118264197	serine/threonine-protein kinase/endoribonuclease IRE1-like	2.243	1.1655	0.007281	0.037388	yes	up	1.88	0.81	0.29	2.87	2.51	2.5	0.993333	2.62667
gene-LOC118268894	LOC118268894	protein deltex-like, transcript variant X1	2.335	1.22335	0.0073993	0.0377587	yes	up	0.21	0.09	0.17	0.34	0.57	0.46	0.156667	0.456667
gene-LOC118280003	LOC118280003	uncharacterized LOC118280003, transcript variant X1	2.374	1.24733	0.00752732	0.038082	yes	up	0.51	0.2	0.12	0.94	0.58	0.87	0.276667	0.796667
gene-LOC118278825	LOC118278825	protein rolling stone-like, transcript variant X1	2.263	1.17835	0.00761349	0.0383737	yes	up	0.97	0.39	0.26	1.37	1.8	1.26	0.54	1.47667
gene-LOC118271067	LOC118271067	allatostatin-A	0.387	-1.37126	0.00822217	0.0405774	yes	down	0.98	1.43	1.21	0.84	0.51	0.38	1.20667	0.576667
gene-LOC118266394	LOC118266394	coiled-coil domain-containing protein 112-like, transcript variant X1	0.454	-1.14065	0.00846851	0.0414665	yes	down	1.48	0.83	0.68	0.58	0.78	0.28	0.996667	0.546667
gene-LOC118277327	LOC118277327	ethanolaminephosphotransferase 1-like	2.386	1.25453	0.00858884	0.04194	yes	up	0.75	0.33	0.17	1.17	1.44	0.94	0.416667	1.18333
gene-LOC118277474	LOC118277474	snake venom 5'-nucleotidase-like, transcript variant X1	2.087	1.06174	0.00871241	0.0423879	yes	up	5.33	1.7	1.07	6.43	6.68	7.15	2.7	6.75333
gene-LOC118281702	LOC118281702	uncharacterized LOC118281702, transcript variant X1	2.15	1.10445	0.00871667	0.0423893	yes	up	3.79	1.71	0.77	5.17	4.94	5.95	2.09	5.35333
gene-LOC118279725	LOC118279725	alpha-1,3-mannosyl-glycoprotein 2-beta-N-acetylglucosaminyltransferase-like, transcript variant X1	2.52	1.33318	0.00890887	0.0430488	yes	up	1.77	0.92	0.21	2.2	2.1	4.71	0.966667	3.00333
gene-LOC118280888	LOC118280888	endoribonuclease Dcr-1-like	2.443	1.28877	0.00903758	0.0434735	yes	up	10.96	3.79	17.95	11.81	9.84	5.38	10.9	9.01
gene-LOC118270869	LOC118270869	protein apterous-like, transcript variant X1	2.036	1.02576	0.00971527	0.0459071	yes	up	2.91	1.74	0.65	4.58	3.77	4.57	1.76667	4.30667
gene-LOC118272618	LOC118272618	multidrug resistance-associated protein 4-like	2.25	1.1701	0.00973926	0.0459969	yes	up	0.31	0.14	0.09	0.52	0.41	0.45	0.18	0.46
gene-LOC118280205	LOC118280205	uncharacterized LOC118280205	2.186	1.12808	0.00982056	0.0462374	yes	up	1.95	1.34	0.44	2.31	3.7	4.25	1.24333	3.42
gene-LOC118273381	LOC118273381	uncharacterized LOC118273381, transcript variant X1	0.442	-1.17657	0.0100454	0.0470465	yes	down	0.3	0.46	0.24	0.29	0.14	0.25	0.333333	0.226667
gene-LOC118279933	LOC118279933	uncharacterized LOC118279933	2.562	1.35742	0.0100723	0.0470767	yes	up	0.53	0.18	0.08	0.93	0.64	0.78	0.263333	0.783333
gene-LOC118277881	LOC118277881	cyclin-J-like	2.09	1.06328	0.010115	0.0472269	yes	up	0.92	0.4	0.21	1.28	1.38	1.17	0.51	1.27667
gene-LOC118278371	LOC118278371	protein neuralized-like	3.184	1.671	0.0102509	0.0476318	yes	up	0.57	0.02	0.16	0.81	1.2	0.54	0.25	0.85
gene-LOC118264992	LOC118264992	extensin-1-like	2.444	1.28926	0.0103373	0.0478485	yes	up	2.86	1.68	0.4	4.82	5.1	4.36	1.64667	4.76
gene-LOC118280080	LOC118280080	uncharacterized LOC118280080	3.118	1.64061	0.0105576	0.0486535	yes	up	0.75	0.23	0.05	1.22	1.14	1.45	0.343333	1.27
gene-LOC118272383	LOC118272383	zinc finger protein 846-like, transcript variant X1	2.155	1.10782	0.0108104	0.0494973	yes	up	0.14	0.09	0.06	0.31	0.31	0.4	0.0966667	0.34
gene-LOC118273719	LOC118273719	chromatin accessibility complex 16kD protein-like	0.489	-1.03328	0.0108379	0.0495379	yes	down	1.68	2.66	2.14	1.69	1.21	1.08	2.16	1.32667
T2T VS CKT
Gene_id	Gene name	Gene description	FC(T2_T/CK_T)	Log2FC(T2_T/CK_T)	Pvalue	Padjust	Significant	Regulate	CK_T_1	CK_T_2	CK_T_3	T2_T_1	T2_T_2	T2_T_3	CK_T	T2_T
gene-LOC118273154	LOC118273154	venom serine carboxypeptidase-like	19.246	4.26648	6.79e-218	6.17e-214	yes	up	4.89	3.58	3.56	95.75	94.29	94.96	4.01	95
gene-LOC118266990	LOC118266990	uncharacterized LOC118266990	511.243	8.99786	5.48e-82	2.49e-78	yes	up	0.06	0.02	0.09	37.06	37.42	38.21	0.0566667	37.5633
gene-LOC118271689	LOC118271689	calphotin-like, transcript variant X1	0.017	-5.86283	4.04e-70	1.22e-66	yes	down	6.42	5.82	4.35	0.19	0.24	0.07	5.53	0.166667
gene-LOC118282147	LOC118282147	solute carrier family 22 member 1-like, transcript variant X1	6.89	2.78449	8.09e-65	1.84e-61	yes	up	1.62	1.33	0.88	9.58	11.01	11.34	1.27667	10.6433
gene-LOC118278576	LOC118278576	uncharacterized LOC118278576	0.202	-2.30744	7.22e-57	1.31e-53	yes	down	670.49	678.36	591.02	160.6	164.68	137.1	646.623	154.127
gene-LOC118279240	LOC118279240	attacin-like	0.479	-1.0606	1.17e-41	1.77e-38	yes	down	845.14	778.87	695.55	453.41	460.6	455.8	773.187	456.603
gene-LOC118281185	LOC118281185	uncharacterized LOC118281185	3.231	1.69188	7.81e-37	1.01e-33	yes	up	98.4	102.04	95.86	408.4	391.74	372.39	98.7667	390.843
gene-LOC118266102	LOC118266102	ejaculatory bulb-specific protein 3-like	11.942	3.578	4.22e-36	4.47e-33	yes	up	0.97	0.77	0.74	11.8	12.09	13.39	0.826667	12.4267
gene-LOC118280707	LOC118280707	major heat shock 70 kDa protein Ba-like	0.064	-3.97466	4.43e-36	4.47e-33	yes	down	5.76	4.13	5.97	0.4	0.38	0.47	5.28667	0.416667
gene-LOC118269039	LOC118269039	uncharacterized LOC118269039	3.184	1.67101	8.01e-32	7.27e-29	yes	up	13.71	13.84	14.75	54.92	55.49	55.96	14.1	55.4567
gene-LOC118275259	LOC118275259	uncharacterized LOC118275259	2.161	1.1115	5.49e-30	4.53e-27	yes	up	9.87	9.46	8.43	23.54	25.12	24.96	9.25333	24.54
gene-LOC118271792	LOC118271792	uncharacterized LOC118271792	0.003	-8.5134	1.78e-29	1.35e-26	yes	down	41.12	47.57	49.06	0.25	0	0.23	45.9167	0.16
gene-LOC118281994	LOC118281994	V-type proton ATPase 16 kDa proteolipid subunit	0.467	-1.09925	6.88e-29	4.8e-26	yes	down	52.76	47.22	41.55	26.2	29.01	26.28	47.1767	27.1633
gene-LOC118279006	LOC118279006	uncharacterized LOC118279006, transcript variant X1	2.695	1.43007	2.2e-28	1.43e-25	yes	up	1.59	1.26	1.05	4.3	4.04	4.04	1.3	4.12667
gene-LOC118273302	LOC118273302	mediator of RNA polymerase II transcription subunit 15-like, transcript variant X1	2.135	1.09443	4.95e-28	3e-25	yes	up	66.91	62.75	64.22	174.42	183.49	182.05	64.6267	179.987
gene-LOC118272150	LOC118272150	cystathionine gamma-lyase-like	2.19	1.13102	1.6e-27	9.09e-25	yes	up	20.96	17.38	14.6	43.39	49.41	49.77	17.6467	47.5233
gene-LOC118271874	LOC118271874	uncharacterized LOC118271874	0.004	-8.14565	2.46e-27	1.24e-24	yes	down	48.16	51.02	51.8	0.17	0.32	0.16	50.3267	0.216667
gene-LOC118270352	LOC118270352	attacin-A-like	21.285	4.41178	4.19e-27	2e-24	yes	up	0.68	0.54	0.58	21.08	23.57	16.71	0.6	20.4533
gene-LOC118268368	LOC118268368	serine protease nudel-like, transcript variant X1	26.176	4.71018	6.28e-26	2.72e-23	yes	up	0.06	0.02	0.03	1.1	1.22	1.38	0.0366667	1.23333
gene-LOC118267757	LOC118267757	uncharacterized LOC118267757	2.636	1.39856	3.39e-25	1.4e-22	yes	up	13.48	8.59	10.96	42.78	35.85	32.87	11.01	37.1667
gene-LOC118275257	LOC118275257	uncharacterized LOC118275257	2.122	1.08559	1.36e-24	5.24e-22	yes	up	57.67	54.38	76.71	102.91	131.53	100.47	62.92	111.637
gene-LOC118263457	LOC118263457	cytochrome P450 4g15-like, transcript variant X1	2.124	1.08659	1.38e-24	5.24e-22	yes	up	13.17	11.97	10.55	31.71	30.4	31.59	11.8967	31.2333
gene-LOC118281753	LOC118281753	putative uncharacterized protein DDB_G0282133	2.285	1.1925	4.39e-23	1.59e-20	yes	up	17.68	17.02	13.92	40.1	41.38	37.32	16.2067	39.6
gene-LOC118264318	LOC118264318	trehalase-like	2.801	1.48607	3.41e-22	1.19e-19	yes	up	3.16	2.59	2.47	8.82	9.65	10	2.74	9.49
gene-LOC118273964	LOC118273964	myogenesis-regulating glycosidase-like	0.393	-1.34568	1.47e-21	4.94e-19	yes	down	10.46	9.86	8.78	4.69	4.65	4.83	9.7	4.72333
gene-LOC118279268	LOC118279268	attacin-like	0.495	-1.0136	1.72e-21	5.59e-19	yes	down	225.32	214.3	203.88	135.66	130.31	128.93	214.5	131.633
gene-LOC118270764	LOC118270764	heparanase-like	134.339	7.06974	5.98e-21	1.87e-18	yes	up	0.04	0.02	0.02	4.14	4.94	4.46	0.0266667	4.51333
gene-LOC118282298	LOC118282298	heat shock protein 68-like	0.48	-1.0574	6.44e-21	1.95e-18	yes	down	34.28	30.99	29.5	18.05	18.02	20.39	31.59	18.82
gene-LOC118266986	LOC118266986	uncharacterized LOC118266986	130.887	7.03218	5.53e-20	1.57e-17	yes	up	0.29	0	0	18.09	15.09	13.85	0.0966667	15.6767
gene-LOC118270845	LOC118270845	macrophage mannose receptor 1-like	0.443	-1.17334	9.96e-20	2.51e-17	yes	down	166.58	185.12	158.97	100.47	80.85	79.92	170.223	87.08
gene-LOC118266311	LOC118266311	protein lethal(2)essential for life-like	0.492	-1.02322	7.79e-19	1.91e-16	yes	down	2146.18	2111.84	2056.33	1326.57	1249.1	1262.74	2104.78	1279.47
gene-LOC118274601	LOC118274601	fatty acid synthase-like, transcript variant X1	3.354	1.74609	7.6e-18	1.82e-15	yes	up	1.43	1.18	1.04	4.75	3.01	4.91	1.21667	4.22333
gene-LOC118269324	LOC118269324	malate dehydrogenase, mitochondrial-like, transcript variant X1	0.131	-2.92961	8.19e-18	1.91e-15	yes	down	3.56	4.31	3.97	0.85	0.83	0.36	3.94667	0.68
gene-LOC118280771	LOC118280771	protein lethal(2)essential for life-like	0.085	-3.56319	1.14e-17	2.6e-15	yes	down	9.23	15.28	14.51	1.33	0.84	2	13.0067	1.39
gene-LOC118279253	LOC118279253	gloverin-like	0.481	-1.0544	2.33e-17	5.16e-15	yes	down	3495.85	3600.04	3562.73	2149.63	2111.57	2111.62	3552.87	2124.27
gene-LOC118262417	LOC118262417	opsin-1	1078.75	10.0751	2.75e-17	5.94e-15	yes	up	0	0	0.03	16.49	14.16	14.8	0.01	15.15
gene-LOC118266993	LOC118266993	uncharacterized LOC118266993	1051.53	10.0383	3.16e-17	6.68e-15	yes	up	0.09	0	0	42.69	40.79	41.67	0.03	41.7167
gene-LOC118266188	LOC118266188	-	143.994	7.16986	1.44e-16	2.9e-14	yes	up	0	0.18	0	9.28	7.75	9.01	0.06	8.68
gene-LOC118278892	LOC118278892	gamma-glutamylcyclotransferase-like	2.915	1.5436	1.73e-16	3.42e-14	yes	up	15.72	15.37	16.86	64.33	51.9	57.1	15.9833	57.7767
gene-LOC118272195	LOC118272195	serine/threonine-protein phosphatase 2A catalytic subunit beta isoform	0.494	-1.01812	2.23e-16	4.31e-14	yes	down	16.46	14.53	11.87	8.85	7.92	9.28	14.2867	8.68333
gene-LOC118280708	LOC118280708	major heat shock 70 kDa protein Ba-like	0.319	-1.64794	7.92e-16	1.44e-13	yes	down	20.92	20.97	23.86	10.57	7.45	8.25	21.9167	8.75667
gene-LOC118277229	LOC118277229	protein lethal(2)essential for life-like	0.437	-1.19344	8.48e-16	1.51e-13	yes	down	688.18	709.89	766.18	401.82	398.18	380.7	721.417	393.567
gene-LOC118263860	LOC118263860	60S ribosomal protein L21-like	0.302	-1.72653	1.25e-15	2.14e-13	yes	down	41.34	41.59	48.17	17.43	13.97	17.92	43.7	16.44
gene-LOC118274400	LOC118274400	gamma-glutamylcyclotransferase-like	2.309	1.20738	6.93e-15	1.14e-12	yes	up	23.58	24.73	26.34	70.28	71.18	73.73	24.8833	71.73
gene-LOC118266011	LOC118266011	ceramide transfer protein-like, transcript variant X1	2.172	1.11899	9.07e-15	1.47e-12	yes	up	3.91	2.91	2.38	9.59	10.07	10.28	3.06667	9.98
gene-LOC118278157	LOC118278157	heat shock protein Hsp-12.2-like	0.462	-1.11287	3.92e-14	6.25e-12	yes	down	59.28	59.56	59.4	33.23	34.77	34.16	59.4133	34.0533
gene-LOC118276394	LOC118276394	protein lethal(2)essential for life-like	0.445	-1.16771	4.02e-14	6.29e-12	yes	down	48.29	46.64	47.89	28.52	24.84	25.58	47.6067	26.3133
gene-LOC118266349	LOC118266349	inhibitor of Bruton tyrosine kinase-like	2.941	1.55611	7.09e-14	1.09e-11	yes	up	0.78	0.74	0.54	2.48	2.62	2.4	0.686667	2.5
gene-LOC118269309	LOC118269309	uncharacterized LOC118269309, transcript variant X1	5.113	2.35403	9.6e-14	1.43e-11	yes	up	13.92	8.9	11.7	34.4	33.15	36.07	11.5067	34.54
gene-LOC118269235	LOC118269235	cationic amino acid transporter 2-like, transcript variant X1	3.126	1.6441	1.22e-13	1.79e-11	yes	up	7.64	3.77	3.54	26.37	26.26	30.52	4.98333	27.7167
gene-LOC118280663	LOC118280663	heat shock protein 68-like	0.262	-1.93078	1.28e-13	1.85e-11	yes	down	25.58	25.78	17.14	4.04	9.61	8.57	22.8333	7.40667
gene-LOC118261886	LOC118261886	pre-mRNA-splicing factor ISY1 homolog	0.406	-1.30077	1.32e-13	1.87e-11	yes	down	17.86	19.6	16.53	9.14	9.35	8.62	17.9967	9.03667
gene-LOC118269261	LOC118269261	uncharacterized LOC118269261	3.822	1.93419	2.72e-13	3.74e-11	yes	up	2.74	3.47	3.73	15.55	14.4	17.31	3.31333	15.7533
gene-LOC118278787	LOC118278787	32 kDa beta-galactoside-binding lectin-like, transcript variant X1	3.385	1.75898	6.72e-13	8.98e-11	yes	up	1.81	1.61	1.75	6.79	6.55	6.35	1.72333	6.56333
gene-LOC118274260	LOC118274260	bumetanide-sensitive sodium-(potassium)-chloride cotransporter-like, transcript variant X1	4.213	2.07497	6.02e-12	7.49e-10	yes	up	1.85	1.41	0.49	6	6.56	6.33	1.25	6.29667
gene-LOC118274609	LOC118274609	fatty acid synthase-like, transcript variant X2	2.487	1.31436	7.22e-12	8.86e-10	yes	up	0.69	0.53	0.39	1.64	1.62	1.67	0.536667	1.64333
gene-LOC118273500	LOC118273500	probable 26S proteasome non-ATPase regulatory subunit 3	0.412	-1.28092	7.5e-12	9.09e-10	yes	down	35.1	41.36	35.24	14.23	21.35	21.93	37.2333	19.17
gene-LOC118272200	LOC118272200	IST1-like protein	4.864	2.28229	7.83e-12	9.36e-10	yes	up	1.38	0.56	0.69	4.98	5.03	5.67	0.876667	5.22667
gene-LOC118275125	LOC118275125	adenosine deaminase 2-like	2.031	1.02232	1.41e-11	1.66e-09	yes	up	17.41	12.39	9.29	30.23	33.72	32.71	13.03	32.22
gene-LOC118263448	LOC118263448	cytochrome P450 4g15-like	2.955	1.56309	1.74e-11	1.93e-09	yes	up	1.08	1.2	0.95	3.82	3.7	4.3	1.07667	3.94
gene-LOC118274259	LOC118274259	bumetanide-sensitive sodium-(potassium)-chloride cotransporter-like	2.466	1.30205	2.1e-11	2.3e-09	yes	up	1.12	0.74	0.71	2.36	2.57	2.77	0.856667	2.56667
gene-LOC118280283	LOC118280283	multidrug resistance protein homolog 49-like	2.044	1.03146	3.13e-11	3.39e-09	yes	up	30.66	31.55	18.39	48.19	67.99	63.82	26.8667	60
gene-LOC118261921	LOC118261921	ADP-ribosylation factor-like protein 8	2.657	1.41	4.75e-11	5.02e-09	yes	up	1.79	1.14	0.79	3.95	4.14	3.88	1.24	3.99
gene-LOC118280746	LOC118280746	protein lethal(2)essential for life-like	0.185	-2.43108	5.17e-11	5.39e-09	yes	down	5.57	8.42	8.32	1.84	1.74	1.62	7.43667	1.73333
gene-LOC118280733	LOC118280733	protein lethal(2)essential for life-like	0.461	-1.11706	1.3e-10	1.29e-08	yes	down	46.02	40.03	45.57	27.81	23.59	23.86	43.8733	25.0867
gene-LOC118274557	LOC118274557	fatty acid synthase-like, transcript variant X1	2.635	1.39778	2.79e-10	2.65e-08	yes	up	1.52	1.32	1.19	3.6	4.89	3.21	1.34333	3.9
gene-LOC118272875	LOC118272875	NADH dehydrogenase [ubiquinone] flavoprotein 2, mitochondrial-like	0.485	-1.04366	4.61e-10	4.11e-08	yes	down	260.92	285.31	309.77	183.76	169.58	166.47	285.333	173.27
gene-LOC118266459	LOC118266459	RNA polymerase II subunit A C-terminal domain phosphatase-like	2.073	1.05145	4.73e-10	4.17e-08	yes	up	3.71	4.22	3.49	9.81	10.62	8.99	3.80667	9.80667
gene-LOC118280731	LOC118280731	flocculation protein FLO11-like	0.39	-1.36025	9.13e-10	7.75e-08	yes	down	5.72	4.63	4.95	2.95	2.05	2.39	5.1	2.46333
gene-LOC118274634	LOC118274634	fatty acid synthase-like, transcript variant X1	3.485	1.80111	1.22e-09	1.03e-07	yes	up	0.41	0.19	0.17	1	1.25	1.04	0.256667	1.09667
gene-LOC118276922	LOC118276922	GTP cyclohydrolase 1-like, transcript variant X1	2.482	1.31154	1.57e-09	1.29e-07	yes	up	2.75	2.88	1.72	6.23	8.34	7.59	2.45	7.38667
gene-LOC118279839	LOC118279839	extensin-like	0.464	-1.108	1.6e-09	1.29e-07	yes	down	26.31	23.83	27.91	15.77	14.53	14.82	26.0167	15.04
gene-LOC118270360	LOC118270360	hemolymph lipopolysaccharide-binding protein-like, transcript variant X1	0.453	-1.14156	1.76e-09	1.42e-07	yes	down	23.58	26.86	28.66	14.6	15.24	14.96	26.3667	14.9333
gene-LOC118276159	LOC118276159	potassium channel subfamily K member 1-like, transcript variant X1	2.263	1.17801	5.11e-09	3.71e-07	yes	up	1.81	3.95	2.39	4.42	4.88	5.03	2.71667	4.77667
gene-LOC118280753	LOC118280753	protein lethal(2)essential for life-like	0.49	-1.02955	1.63e-08	1.05e-06	yes	down	16.69	17.65	17.81	11.07	10.69	10.08	17.3833	10.6133
gene-LOC118279013	LOC118279013	F-box/WD repeat-containing protein 11-like, transcript variant X1	2.406	1.26676	1.74e-08	1.1e-06	yes	up	2.79	1.06	0.77	3.92	5.16	5.44	1.54	4.84
gene-LOC118278559	LOC118278559	serine protease snake-like	3.023	1.59605	3.52e-08	2.03e-06	yes	up	7.26	4.77	2.13	17.34	17.04	16.62	4.72	17
gene-LOC118265962	LOC118265962	RNA-binding protein spenito-like	2.116	1.08114	3.84e-08	2.18e-06	yes	up	1.65	1.64	1.26	4.22	3.72	3.87	1.51667	3.93667
gene-LOC118274031	LOC118274031	uncharacterized LOC118274031	0.452	-1.1441	7.35e-08	4.1e-06	yes	down	16.55	15.86	13.22	10.29	7.64	6.86	15.21	8.26333
gene-LOC118279007	LOC118279007	myosin-7B-like, transcript variant X1	2.029	1.02052	9.84e-08	5.29e-06	yes	up	44.41	29.84	20.52	69.93	80.4	82.09	31.59	77.4733
gene-LOC118263862	LOC118263862	uncharacterized LOC118263862, transcript variant X1	2.142	1.09877	1.16e-07	6.16e-06	yes	up	4.88	2.38	3.34	8.46	8.38	11.43	3.53333	9.42333
gene-LOC118271439	LOC118271439	uncharacterized LOC118271439	3.122	1.64258	1.81e-07	9.1e-06	yes	up	2.97	1.8	1.11	8.07	7.89	6.71	1.96	7.55667
gene-LOC118263627	LOC118263627	uncharacterized LOC118263627	0.389	-1.36219	1.94e-07	9.69e-06	yes	down	40.2	36.75	43.77	18.64	22.45	16.1	40.24	19.0633
gene-LOC118266157	LOC118266157	venom carboxylesterase-6-like	2.294	1.19779	2.6e-07	1.22e-05	yes	up	1.77	1.47	1.21	4.39	4.01	4.16	1.48333	4.18667
gene-LOC118271609	LOC118271609	sialin-like	2.049	1.03462	4.03e-07	1.81e-05	yes	up	5.15	3.02	2.21	7.78	9.22	8.65	3.46	8.55
gene-LOC118269720	LOC118269720	putative transporter svop-1	2.766	1.46782	4.58e-07	2.04e-05	yes	up	2.02	0.91	1.09	4.36	4.53	4.7	1.34	4.53
gene-LOC118268602	LOC118268602	neurotrimin-like	0.477	-1.06715	5.09e-07	2.25e-05	yes	down	11.61	12.76	12.66	5.99	7.91	8	12.3433	7.3
gene-LOC118279296	LOC118279296	neuronal acetylcholine receptor subunit beta-3-like, transcript variant X3	2.128	1.08927	5.47e-07	2.39e-05	yes	up	1.29	1.4	0.94	2.85	3.17	3.37	1.21	3.13
gene-LOC118276170	LOC118276170	60S ribosomal protein L26-like	2.187	1.12883	6.18e-07	2.61e-05	yes	up	31.3	45.72	44.95	121.12	109.57	102.75	40.6567	111.147
gene-LOC118266608	LOC118266608	sulfotransferase 1C4-like	0.025	-5.33894	6.42e-07	2.7e-05	yes	down	3.03	4.65	5.46	0	0.15	0.33	4.38	0.16
gene-LOC118280654	LOC118280654	fibulin-1-like, transcript variant X1	2.271	1.18313	1.82e-06	6.75e-05	yes	up	1.7	1.81	1.65	3.89	4.97	5.72	1.72	4.86
gene-LOC118276400	LOC118276400	juvenile hormone-binding protein-like	0.396	-1.33623	1.94e-06	7.14e-05	yes	down	8.08	8.78	7.48	4.95	3.71	3.25	8.11333	3.97
gene-LOC118264920	LOC118264920	uncharacterized LOC118264920	0.422	-1.24327	2.74e-06	9.67e-05	yes	down	3.03	4.29	3.58	2.46	1.68	1.49	3.63333	1.87667
gene-LOC118277436	LOC118277436	glutamate--cysteine ligase regulatory subunit-like	2.411	1.26935	3.21e-06	0.000110764	yes	up	9.32	6.02	3.03	14.96	18.45	19.56	6.12333	17.6567
gene-LOC118261951	LOC118261951	inducible metalloproteinase inhibitor protein-like	2.526	1.33676	3.38e-06	0.000116231	yes	up	2.1	2.18	1.91	6	6.68	6.86	2.06333	6.51333
gene-LOC118275346	LOC118275346	uncharacterized LOC118275346	3.047	1.60751	5.37e-06	0.000171257	yes	up	2.1	0.71	0.99	4.15	5.47	4.42	1.26667	4.68
gene-LOC118271206	LOC118271206	multidrug resistance protein homolog 49-like	0.427	-1.22743	7.13e-06	0.000218734	yes	down	3.34	2.08	1.38	0.79	1.18	1.35	2.26667	1.10667
gene-LOC118280202	LOC118280202	leucine-rich repeat-containing G-protein coupled receptor 5-like	0.476	-1.0716	9.25e-06	0.000271164	yes	down	5.03	4.5	3.31	2.42	2.72	1.9	4.28	2.34667
gene-LOC118265944	LOC118265944	D-aspartate oxidase-like, transcript variant X4	4.272	2.09483	9.43e-06	0.000274419	yes	up	1.01	1.31	0.16	4.23	3.83	4.63	0.826667	4.23
gene-LOC118266379	LOC118266379	protein PRRC1-like	2.411	1.26937	1.14e-05	0.00032184	yes	up	1.44	2.11	1.11	4.04	5.04	4.83	1.55333	4.63667
gene-LOC118265276	LOC118265276	START domain-containing protein 10-like	0.468	-1.09402	1.17e-05	0.00032723	yes	down	1.62	1.81	1.83	0.85	1.08	1.14	1.75333	1.02333
gene-LOC118276158	LOC118276158	potassium channel subfamily K member 1-like, transcript variant X1	2.001	1.00105	1.23e-05	0.000341153	yes	up	1.05	0.93	0.68	2.1	2.12	2.34	0.886667	2.18667
gene-LOC118266206	LOC118266206	zinc finger protein 608-like	4.248	2.08682	1.32e-05	0.000359106	yes	up	0.17	0.43	0.07	1.26	1.11	1.07	0.223333	1.14667
gene-LOC118269184	LOC118269184	serine--pyruvate aminotransferase, mitochondrial-like	2.961	1.56614	1.32e-05	0.000359106	yes	up	0.73	0.81	1.26	3.18	3.59	3.67	0.933333	3.48
gene-LOC118273840	LOC118273840	uncharacterized LOC118273840, transcript variant X1	0.488	-1.03563	1.51e-05	0.000401352	yes	down	2.96	2.03	1.83	1.4	1.2	1.48	2.27333	1.36
gene-LOC118281223	LOC118281223	uncharacterized LOC118281223	2.131	1.09128	1.7e-05	0.000446855	yes	up	4.95	4.82	5.84	13.62	13.62	14.08	5.20333	13.7733
gene-LOC118275989	LOC118275989	uncharacterized LOC118275989	0.435	-1.20141	1.75e-05	0.000455559	yes	down	15.93	16.84	19.79	6.56	9.44	12.75	17.52	9.58333
gene-LOC118269748	LOC118269748	peritrophin-1-like, transcript variant X1	0.454	-1.13981	1.99e-05	0.00050436	yes	down	6.75	7.88	6.43	3.79	3.15	3.45	7.02	3.46333
gene-LOC118271839	LOC118271839	sentrin-specific protease 8-like, transcript variant X1	0.464	-1.10847	2.5e-05	0.000616018	yes	down	8.04	9.17	10.81	5.53	5.35	5.55	9.34	5.47667
gene-LOC118266315	LOC118266315	guanine nucleotide-binding protein G(o) subunit alpha-like	2.063	1.04484	2.78e-05	0.0006753	yes	up	9.1	5.37	4	13.32	17.33	15.5	6.15667	15.3833
gene-LOC118277634	LOC118277634	uncharacterized LOC118277634, transcript variant X1	3.491	1.80369	2.87e-05	0.000689351	yes	up	0.8	0.34	0.14	1.8	1.85	1.58	0.426667	1.74333
gene-LOC118279120	LOC118279120	nose resistant to fluoxetine protein 6-like	2.395	1.25998	3.53e-05	0.000819753	yes	up	2.02	0.67	0.9	3.39	4.23	5.11	1.19667	4.24333
gene-LOC118276665	LOC118276665	WAS/WASL-interacting protein family member 3-like	0.427	-1.22821	3.7e-05	0.000856432	yes	down	7.06	10.84	13.39	5.98	4.69	6.44	10.43	5.70333
gene-LOC118273855	LOC118273855	cuticle protein 16.5-like	0.421	-1.24754	5.12e-05	0.00112511	yes	down	4.41	4.88	3.97	2.62	2.17	2.07	4.42	2.28667
gene-LOC118271499	LOC118271499	uncharacterized LOC118271499, transcript variant X1	2.02	1.01449	5.61e-05	0.00121944	yes	up	1	0.55	0.4	1.29	1.69	1.75	0.65	1.57667
gene-LOC118274638	LOC118274638	protein I'm not dead yet-like	2.345	1.22986	8.5e-05	0.00168532	yes	up	4.04	2.43	1.09	6.73	6.83	7.47	2.52	7.01
gene-LOC118263413	LOC118263413	apoptosis inhibitor 5-like	2.114	1.07965	0.000103348	0.00199301	yes	up	1.56	1.39	0.72	3.02	3.34	3.08	1.22333	3.14667
gene-LOC118273905	LOC118273905	uncharacterized LOC118273905, transcript variant X1	0.388	-1.36736	0.000161736	0.00292639	yes	down	16.58	22.3	36.43	15.49	9.52	12.08	25.1033	12.3633
gene-LOC118265327	LOC118265327	equilibrative nucleoside transporter 1-like	2.353	1.23448	0.000176171	0.00311798	yes	up	2.3	1.37	0.7	3.91	3.95	4.49	1.45667	4.11667
gene-LOC118277782	LOC118277782	60S ribosomal protein L19-like	0.459	-1.12238	0.000215772	0.00367703	yes	down	117.68	62.18	78.56	24.69	61.92	59.3	86.14	48.6367
gene-LOC118266823	LOC118266823	uncharacterized LOC118266823	2.364	1.24095	0.000228366	0.00382779	yes	up	3.13	1.3	1.32	6.78	5.15	4.4	1.91667	5.44333
gene-LOC118266178	LOC118266178	uncharacterized LOC118266178	2.08	1.05659	0.000232262	0.003878	yes	up	3.98	3.45	5.14	11.94	10.54	10.07	4.19	10.85
gene-LOC118270755	LOC118270755	uncharacterized LOC118270755	2.18	1.12458	0.000261821	0.00430039	yes	up	0.61	0.48	0.4	1.31	1.28	1.31	0.496667	1.3
gene-LOC118266020	LOC118266020	chaoptin-like	2.035	1.0248	0.000287641	0.00462414	yes	up	0.93	0.75	0.38	2.47	1.93	1.68	0.686667	2.02667
gene-LOC118269775	LOC118269775	uncharacterized LOC118269775	2.012	1.00881	0.000322145	0.00505361	yes	up	1.14	0.76	0.47	1.81	2.13	1.82	0.79	1.92
gene-LOC118281118	LOC118281118	uncharacterized LOC118281118	0.441	-1.18069	0.000335268	0.00522339	yes	down	7.64	7.65	4.73	4.45	3.16	3.14	6.67333	3.58333
gene-LOC118269958	LOC118269958	pro-resilin-like	0.47	-1.08902	0.000364617	0.00561325	yes	down	1.67	1.62	1.43	0.81	0.78	1.12	1.57333	0.903333
gene-LOC118279182	LOC118279182	multiple C2 and transmembrane domain-containing protein-like, transcript variant X1	2.053	1.03759	0.000371485	0.00568047	yes	up	1.63	1.24	1.14	3.07	2.58	3.98	1.33667	3.21
gene-LOC118270017	LOC118270017	uncharacterized LOC118270017	0.475	-1.0753	0.000427181	0.00634001	yes	down	16.9	22.57	14.84	14.47	7.93	11.34	18.1033	11.2467
gene-LOC118279729	LOC118279729	uncharacterized LOC118279729, transcript variant X1	2.163	1.11293	0.000468335	0.00680621	yes	up	2.45	0.63	0.32	2.3	3.85	2.91	1.13333	3.02
gene-LOC118278759	LOC118278759	protein TEX261-like, transcript variant X1	2.205	1.1406	0.000548039	0.00759975	yes	up	1.02	0.46	0.72	1.44	1.95	2.36	0.733333	1.91667
gene-LOC118278747	LOC118278747	transferrin-like	0.463	-1.10977	0.000573952	0.00789879	yes	down	1.01	1.07	0.74	0.33	0.65	0.7	0.94	0.56
gene-LOC118272366	LOC118272366	cuticle protein 16.5-like	0.495	-1.01538	0.000591701	0.00803351	yes	down	5.95	5.89	3.97	3.89	2.77	2.9	5.27	3.18667
gene-AOT28_gp04	ND4L	NADH dehydrogenase subunit 4L	0.472	-1.08405	0.000595187	0.00806878	yes	down	108.76	151.12	174.86	91.63	93.75	60.13	144.913	81.8367
gene-LOC118264900	LOC118264900	neuroendocrine protein 7B2-like, transcript variant X1	2.087	1.06148	0.00108758	0.0127794	yes	up	0.37	0.18	2.27	0.5	0.62	5.74	0.94	2.28667
gene-LOC118277857	LOC118277857	rho GTPase-activating protein 7-like, transcript variant X1	2.015	1.01054	0.00131422	0.0147584	yes	up	1.23	0.69	0.47	1.57	1.95	2.14	0.796667	1.88667
gene-LOC118277799	LOC118277799	uncharacterized LOC118277799, transcript variant X2	0.408	-1.29284	0.00140064	0.0152542	yes	down	12.11	14.47	22.82	9.59	9.33	7.03	16.4667	8.65
gene-LOC118280658	LOC118280658	uncharacterized LOC118280658	3.825	1.93555	0.00152665	0.0163136	yes	up	3.73	0.15	0.63	7.03	9.48	8.02	1.50333	8.17667
gene-LOC118279429	LOC118279429	small subunit ribosomal RNA	0.384	-1.38038	0.00189479	0.0191439	yes	down	2.27	3.21	1.26	1.39	0.55	1.21	2.24667	1.05
gene-LOC118267995	LOC118267995	biogenesis of lysosome-related organelles complex 1 subunit 2-like, transcript variant X1	2.304	1.20403	0.00208983	0.020521	yes	up	4.54	1.69	22.65	2.9	12.8	9.07	9.62667	8.25667
gene-LOC118264171	LOC118264171	uncharacterized LOC118264171	2.222	1.15169	0.00241018	0.0225455	yes	up	0.95	1.57	0.68	3.99	2.73	1.96	1.06667	2.89333
gene-LOC118269207	LOC118269207	GATOR complex protein NPRL2-like	2.077	1.05422	0.00281916	0.0250308	yes	up	2.2	1.04	0.56	2.54	3.29	3.53	1.26667	3.12
gene-LOC118281017	LOC118281017	uncharacterized LOC118281017, transcript variant X1	2.233	1.15881	0.00662577	0.0456269	yes	up	2.23	0.91	0.37	2.52	3.39	3.27	1.17	3.06
gene-LOC118263357	LOC118263357	cytochrome P450 4g15-like	0.013	-6.2343	0.0071418	0.0477934	yes	down	0.03	18.6	92.58	1.9	0.04	0.06	37.07	0.666667
gene-LOC118271468	LOC118271468	uncharacterized LOC118271468	0.464	-1.10639	0.00729018	0.0484395	yes	down	1.98	4.4	4.47	2.18	2.34	1.92	3.61667	2.14667
T3T VS CKT
Gene_id	Gene name	Gene description	FC(T3_T/CK_T)	Log2FC(T3_T/CK_T)	Pvalue	Padjust	Significant	Regulate	CK_T_1	CK_T_2	CK_T_3	T3_T_1	T3_T_2	T3_T_3	CK_T	T3_T
gene-LOC118275259	LOC118275259	uncharacterized LOC118275259	6.069	2.60135	3.11e-190	4.16e-186	yes	up	9.87	9.46	8.43	79.26	89.79	79.53	9.25333	82.86
gene-LOC118275257	LOC118275257	uncharacterized LOC118275257	5.788	2.533	3.25e-160	2.17e-156	yes	up	57.67	54.38	76.71	369.39	368.27	368.02	62.92	368.56
gene-LOC118263862	LOC118263862	uncharacterized LOC118263862, transcript variant X1	10.798	3.43274	1.35e-116	6.01e-113	yes	up	4.88	2.38	3.34	43.71	40.1	48.49	3.53333	44.1
gene-LOC118263714	LOC118263714	tenascin-X-like	0.308	-1.69975	9.43e-72	3.15e-68	yes	down	124.14	114.83	107.36	52.89	54.79	57.72	115.443	55.1333
gene-LOC118263688	LOC118263688	tenascin-like, transcript variant X1	0.371	-1.43181	3.49e-67	9.34e-64	yes	down	132.41	120.41	112.51	66.92	70.85	69.91	121.777	69.2267
gene-LOC118263443	LOC118263443	tyrosine 3-monooxygenase-like	0.356	-1.49065	1.75e-64	3.9e-61	yes	down	102.55	94.42	86.99	51.59	50.99	53.39	94.6533	51.99
gene-LOC118273317	LOC118273317	serine-protein kinase ATM-like, transcript variant X1	3.539	1.82332	6.2e-63	1.18e-59	yes	up	6.72	6.01	5.66	28.39	29.49	28.05	6.13	28.6433
gene-LOC118271689	LOC118271689	calphotin-like, transcript variant X1	0.153	-2.70819	2.94e-62	4.91e-59	yes	down	6.42	5.82	4.35	1.42	1.5	1.29	5.53	1.40333
gene-LOC118281753	LOC118281753	putative uncharacterized protein DDB_G0282133	3.494	1.8049	4.73e-57	7.02e-54	yes	up	17.68	17.02	13.92	71.75	74.96	74.43	16.2067	73.7133
gene-LOC118265900	LOC118265900	transitional endoplasmic reticulum ATPase TER94	0.437	-1.19341	1.27e-54	1.7e-51	yes	down	375.93	355.72	310.49	234.35	232.9	234.38	347.38	233.877
gene-LOC118278576	LOC118278576	uncharacterized LOC118278576	0.278	-1.84679	1.38e-51	1.54e-48	yes	down	670.49	678.36	591.02	259.94	277.64	241.27	646.623	259.617
gene-LOC118271792	LOC118271792	uncharacterized LOC118271792	0.086	-3.54231	1.56e-51	1.6e-48	yes	down	41.12	47.57	49.06	5.47	6.22	6.57	45.9167	6.08667
gene-LOC118281717	LOC118281717	cytochrome P450 4C1-like	0.443	-1.17452	1.41e-49	1.35e-46	yes	down	51	46.79	41.32	37.55	39.45	38.64	46.37	38.5467
gene-LOC118271874	LOC118271874	uncharacterized LOC118271874	0.072	-3.79162	2.79e-49	2.48e-46	yes	down	48.16	51.02	51.8	4.09	7.1	5.52	50.3267	5.57
gene-LOC118269530	LOC118269530	fragile X mental retardation syndrome-related protein 1-like	0.403	-1.3101	2.74e-48	2.29e-45	yes	down	77.48	72.34	61.48	43.2	46.71	41.26	70.4333	43.7233
gene-LOC118273065	LOC118273065	trifunctional enzyme subunit alpha, mitochondrial-like	0.477	-1.06919	2.41e-47	1.89e-44	yes	down	371.05	346.07	305.98	249.72	253.46	249.28	341.033	250.82
gene-LOC118267876	LOC118267876	uncharacterized LOC118267876	0.484	-1.0483	2.94e-47	2.18e-44	yes	down	206.61	159.23	112.11	126.39	131.54	130.28	159.317	129.403
gene-LOC118263457	LOC118263457	cytochrome P450 4g15-like, transcript variant X1	2.695	1.4305	3.43e-46	2.29e-43	yes	up	13.17	11.97	10.55	49.28	52.07	46.94	11.8967	49.43
gene-LOC118271651	LOC118271651	NADH-ubiquinone oxidoreductase 75 kDa subunit, mitochondrial-like	0.462	-1.11543	9.98e-46	6.35e-43	yes	down	582.62	544.81	489.78	388.62	385.45	379.51	539.07	384.527
gene-LOC118273801	LOC118273801	probable isocitrate dehydrogenase [NAD] subunit alpha, mitochondrial, transcript variant X1	0.419	-1.25553	2.37e-44	1.44e-41	yes	down	876.36	820.27	771.7	534.77	528.08	539.08	822.777	533.977
gene-LOC118273106	LOC118273106	diacylglycerol O-acyltransferase 1-like, transcript variant X1	2.378	1.2495	2.08e-43	1.21e-40	yes	up	19.76	17.6	14.17	60.49	66.4	61.65	17.1767	62.8467
gene-LOC118269387	LOC118269387	myosin heavy chain, muscle, transcript variant X14	0.498	-1.00713	9.92e-43	5.53e-40	yes	down	1328.15	1216.13	1133.46	902.17	952.21	944.75	1225.91	933.043
gene-LOC118279268	LOC118279268	attacin-like	0.389	-1.36036	1.11e-42	5.94e-40	yes	down	225.32	214.3	203.88	127.55	128.77	129.95	214.5	128.757
gene-LOC118279240	LOC118279240	attacin-like	0.498	-1.0067	5.76e-41	2.75e-38	yes	down	845.14	778.87	695.55	590.1	579.8	593.93	773.187	587.943
gene-LOC118274476	LOC118274476	peptidoglycan-recognition protein LB-like	0.481	-1.05716	8.04e-41	3.71e-38	yes	down	128.04	118.33	104.61	87.09	88.65	84.15	116.993	86.63
gene-LOC118267453	LOC118267453	26S proteasome non-ATPase regulatory subunit 1-like	0.486	-1.04081	2.19e-38	9.15e-36	yes	down	293.3	274.24	249	199.74	208.58	205.35	272.18	204.557
gene-LOC118278820	LOC118278820	transferrin-like	0.376	-1.41289	5.78e-38	2.27e-35	yes	down	54.85	54.84	49.91	32.17	30.15	30.49	53.2	30.9367
gene-LOC118282462	LOC118282462	uncharacterized LOC118282462	3.163	1.66135	1.24e-36	4.72e-34	yes	up	3.58	2.97	2.79	13.88	14.16	14.33	3.11333	14.1233
gene-LOC118269022	LOC118269022	26S proteasome non-ATPase regulatory subunit 2-like	0.454	-1.14062	1.88e-35	6.8e-33	yes	down	150.43	142.91	132.64	98.16	103.1	97.87	141.993	99.71
gene-LOC118280984	LOC118280984	xaa-Pro aminopeptidase ApepP-like	0.397	-1.33411	3.7e-35	1.27e-32	yes	down	63.66	64.32	58.09	39.34	38.65	36.34	62.0233	38.11
gene-LOC118273395	LOC118273395	chitin synthase chs-2-like, transcript variant X1	0.407	-1.29612	1.08e-34	3.61e-32	yes	down	84.27	74.3	75.17	47.94	49.63	49.36	77.9133	48.9767
gene-LOC118265797	LOC118265797	cartilage oligomeric matrix protein-like, transcript variant X2	0.446	-1.1641	3.98e-34	1.27e-31	yes	down	17.32	14.21	13.39	10.19	10.16	10.28	14.9733	10.21
gene-LOC118266918	LOC118266918	rab5 GDP/GTP exchange factor-like, transcript variant X1	0.48	-1.06008	6.36e-34	1.93e-31	yes	down	33.22	29.88	25.88	20.87	22.41	22.16	29.66	21.8133
gene-LOC118268225	LOC118268225	alanine--glyoxylate aminotransferase 2-like	0.443	-1.17485	1.14e-33	3.39e-31	yes	down	318.02	308.55	288.72	209.63	209.54	207.75	305.097	208.973
gene-LOC118274479	LOC118274479	uncharacterized LOC118274479, transcript variant X1	2.719	1.44329	1.18e-33	3.42e-31	yes	up	5.42	5.22	4.03	14.8	15.49	16.33	4.89	15.54
gene-LOC118280925	LOC118280925	tubulin beta chain-like	0.466	-1.10234	1.71e-33	4.85e-31	yes	down	322.15	304.13	284.31	218.21	214.96	222.07	303.53	218.413
gene-LOC118274475	LOC118274475	peptidoglycan-recognition protein LB-like	0.304	-1.71559	2.43e-33	6.77e-31	yes	down	53.48	55.54	51.88	26.43	26.29	23.13	53.6333	25.2833
gene-LOC118274552	LOC118274552	malate dehydrogenase, mitochondrial-like, transcript variant X1	0.492	-1.02299	3.29e-33	8.98e-31	yes	down	2148.44	1917.79	1651.7	1528.36	1553.52	1504.34	1905.98	1528.74
gene-LOC118263493	LOC118263493	uncharacterized 30.3 kDa protein-like	0.395	-1.33969	1.45e-32	3.81e-30	yes	down	103.53	102.54	94.81	64.03	61.18	58.24	100.293	61.15
gene-LOC118275806	LOC118275806	ABC transporter A family member 3-like, transcript variant X1	3.67	1.87586	4.32e-32	1.1e-29	yes	up	10.4	12.89	7.33	20.25	13.58	15.71	10.2067	16.5133
gene-LOC118266381	LOC118266381	transcription factor sem-2-like, transcript variant X1	2.124	1.0871	6.62e-32	1.64e-29	yes	up	5.89	5.22	4.42	17.39	16.45	17.62	5.17667	17.1533
gene-LOC118265881	LOC118265881	ATP synthase subunit alpha, mitochondrial	0.475	-1.07476	7.18e-32	1.75e-29	yes	down	1279.03	1232.67	1141.28	890.36	890.95	901.78	1217.66	894.363
gene-LOC118272781	LOC118272781	putative inactive cysteine synthase 2	6.269	2.64818	3.24e-31	7.6e-29	yes	up	1.32	1.27	1.25	11.48	11.68	13.77	1.28	12.31
gene-LOC118280372	LOC118280372	NADH-ubiquinone oxidoreductase 49 kDa subunit-like	0.478	-1.06397	3.35e-31	7.71e-29	yes	down	400.88	383.98	353.03	280.87	282.24	278.86	379.297	280.657
gene-LOC118279155	LOC118279155	UDP-glucuronosyltransferase 2B19-like	0.499	-1.00393	2.43e-30	5.33e-28	yes	down	171.42	165	147.65	124.69	123.65	124.08	161.357	124.14
gene-LOC118262336	LOC118262336	eukaryotic translation initiation factor 3 subunit I	0.449	-1.15427	4e-30	8.49e-28	yes	down	49.45	45.85	40.76	31.56	31.48	30.76	45.3533	31.2667
gene-LOC118274833	LOC118274833	poxin-like, transcript variant X1	0.382	-1.38902	6.3e-30	1.32e-27	yes	down	89.74	90.04	87.18	52.98	51.12	52.67	88.9867	52.2567
gene-LOC118270300	LOC118270300	attacin-A-like	0.387	-1.36828	4.79e-29	9.84e-27	yes	down	1248.46	1316.79	1255.95	768.82	744.88	770.03	1273.73	761.243
gene-LOC118281006	LOC118281006	gametocyte-specific factor 1-like, transcript variant X3	0.435	-1.20117	7.42e-29	1.46e-26	yes	down	17.85	12.21	10.01	9.51	10.93	11.21	13.3567	10.55
gene-LOC118264767	LOC118264767	uncharacterized LOC118264767	8.84	3.14399	1.11e-28	2.12e-26	yes	up	6.98	6.57	7.79	94.66	92.21	90.46	7.11333	92.4433
gene-LOC118274601	LOC118274601	fatty acid synthase-like, transcript variant X1	4.137	2.04857	1.85e-28	3.43e-26	yes	up	1.43	1.18	1.04	8	7.32	6.47	1.21667	7.26333
gene-LOC118268182	LOC118268182	ATP synthase subunit beta, mitochondrial	0.445	-1.16739	7.72e-28	1.37e-25	yes	down	1555.63	1551.68	1474.97	1056.26	1043.41	1063.12	1527.43	1054.26
gene-LOC118279253	LOC118279253	gloverin-like	0.395	-1.33874	1.53e-27	2.66e-25	yes	down	3495.85	3600.04	3562.73	2179.81	2161.83	2146.94	3552.87	2162.86
gene-LOC118279073	LOC118279073	actin, muscle	0.466	-1.10169	2.09e-27	3.58e-25	yes	down	3387.97	3316.24	3158.84	2333.76	2394.26	2384.71	3287.68	2370.91
gene-LOC118279278	LOC118279278	gloverin-like	0.394	-1.34459	2.73e-27	4.62e-25	yes	down	951.07	959.32	954.84	592.03	550.28	589.06	955.077	577.123
gene-LOC118265182	LOC118265182	glycogen phosphorylase-like	0.495	-1.01498	4.64e-27	7.75e-25	yes	down	181.98	146.01	114.3	108.5	112.1	112.77	147.43	111.123
gene-LOC118268204	LOC118268204	ATP synthase subunit beta, mitochondrial-like	0.441	-1.18077	5.3e-27	8.74e-25	yes	down	1119.42	1113.27	1074.43	750.55	746.86	765.37	1102.37	754.26
gene-LOC118269324	LOC118269324	malate dehydrogenase, mitochondrial-like, transcript variant X1	0.127	-2.98113	5.88e-27	9.59e-25	yes	down	3.56	4.31	3.97	0.72	0.77	0.96	3.94667	0.816667
gene-LOC118275556	LOC118275556	uncharacterized protein CG45076-like, transcript variant X1	0.444	-1.17201	1.25e-26	1.98e-24	yes	down	990.58	1025.97	953.36	694.51	697.39	684.61	989.97	692.17
gene-LOC118272415	LOC118272415	cytochrome b-c1 complex subunit 2, mitochondrial-like	0.438	-1.19153	1.89e-26	2.97e-24	yes	down	840.08	812.54	812.53	548.21	568.87	556.89	821.717	557.99
gene-LOC118266311	LOC118266311	protein lethal(2)essential for life-like	0.45	-1.1527	2.88e-26	4.43e-24	yes	down	2146.18	2111.84	2056.33	1438.69	1447.26	1479.46	2104.78	1455.14
gene-LOC118280042	LOC118280042	NADH dehydrogenase [ubiquinone] 1 alpha subcomplex subunit 8-like	0.389	-1.36391	3.1e-26	4.71e-24	yes	down	234.74	237.01	238.13	138	142.01	144.57	236.627	141.527
gene-LOC118281202	LOC118281202	uncharacterized LOC118281202, transcript variant X4	3.754	1.90848	4.01e-26	6.02e-24	yes	up	3.09	2.49	1.84	11.44	12.21	12.9	2.47333	12.1833
gene-LOC118263448	LOC118263448	cytochrome P450 4g15-like	4.364	2.12581	6.62e-26	9.72e-24	yes	up	1.08	1.2	0.95	6.97	7.52	7.25	1.07667	7.24667
gene-LOC118268664	LOC118268664	putative uncharacterized protein DDB_G0282133	2.427	1.27947	7.96e-26	1.16e-23	yes	up	4.08	3.16	2.75	13.01	12.04	12.45	3.33	12.5
gene-LOC118273937	LOC118273937	tropomyosin-1, transcript variant X1	0.463	-1.10936	5.42e-25	7.62e-23	yes	down	1909.26	1877.11	1824.47	1356.84	1344.94	1353.04	1870.28	1351.61
gene-LOC118271650	LOC118271650	26S proteasome regulatory subunit 7	0.46	-1.12178	1.02e-24	1.39e-22	yes	down	320.52	323.86	304.68	226.97	222.53	226.22	316.353	225.24
gene-LOC118263461	LOC118263461	NADH dehydrogenase [ubiquinone] 1 alpha subcomplex subunit 9, mitochondrial-like	0.448	-1.15934	1.48e-24	2e-22	yes	down	880.61	862.02	854.01	611.06	593.32	596.51	865.547	600.297
gene-LOC118271558	LOC118271558	mitochondrial-processing peptidase subunit beta-like	0.479	-1.06168	3.35e-24	4.3e-22	yes	down	854.41	826.34	803.21	612.45	612.04	619.2	827.987	614.563
gene-LOC118277465	LOC118277465	NADH dehydrogenase [ubiquinone] 1 alpha subcomplex subunit 10, mitochondrial-like	0.432	-1.2103	1.46e-23	1.83e-21	yes	down	702.91	705.16	703.47	479.73	464.76	471.8	703.847	472.097
gene-LOC118264028	LOC118264028	protein yellow-like, transcript variant X1	0.479	-1.06185	2.34e-23	2.79e-21	yes	down	29.44	28.6	26.74	21.44	20.79	20.58	28.26	20.9367
gene-LOC118281905	LOC118281905	uncharacterized LOC118281905, transcript variant X1	0.481	-1.0555	3.62e-23	4.2e-21	yes	down	4025.87	3890.38	3604.33	2914.5	3036.13	3007.21	3840.19	2985.95
gene-LOC118262061	LOC118262061	signal recognition particle subunit SRP72-like	0.429	-1.22207	5.88e-23	6.66e-21	yes	down	17.07	15.84	14.7	9.96	11.3	10.25	15.87	10.5033
gene-LOC118266246	LOC118266246	uncharacterized LOC118266246	4.902	2.29342	8.29e-23	9.23e-21	yes	up	1.67	1.31	1.73	11.72	12.51	11.44	1.57	11.89
gene-LOC118277113	LOC118277113	juvenile hormone esterase-like	0.395	-1.3417	1.71e-22	1.79e-20	yes	down	23.08	23.78	21.48	12.85	14.98	13.04	22.78	13.6233
gene-LOC118265484	LOC118265484	uncharacterized LOC118265484	0.36	-1.47345	3.56e-22	3.57e-20	yes	down	21.03	16.76	18.07	9.39	10.63	10.98	18.62	10.3333
gene-LOC118272005	LOC118272005	thrombin inhibitor rhodniin-like	0.397	-1.33199	5.24e-22	5.22e-20	yes	down	172.64	178.43	180.81	112.2	104.91	109.91	177.293	109.007
gene-LOC118269912	LOC118269912	pyruvate dehydrogenase E1 component subunit beta, mitochondrial-like, transcript variant X1	0.464	-1.10675	9.13e-22	8.97e-20	yes	down	355.85	378.84	344.26	258.67	257	260.32	359.65	258.663
gene-LOC118281561	LOC118281561	pyruvate kinase-like, transcript variant X1	0.489	-1.03266	2.07e-21	1.94e-19	yes	down	428.95	441.57	423.03	327.28	323.59	326.02	431.183	325.63
gene-LOC118277287	LOC118277287	electron transfer flavoprotein subunit alpha, mitochondrial-like	0.46	-1.12008	2.1e-21	1.95e-19	yes	down	678.7	670.26	672.76	471.58	485.07	485.31	673.907	480.653
gene-LOC118268744	LOC118268744	actin, muscle-type A2	0.463	-1.11238	2.65e-21	2.44e-19	yes	down	12583.5	12929.2	12479.6	9130.95	8957.88	9148.53	12664.1	9079.12
gene-LOC118263477	LOC118263477	uncharacterized LOC118263477	0.114	-3.13345	3.92e-21	3.47e-19	yes	down	15.47	15.33	19.61	2.71	3.19	3.01	16.8033	2.97
gene-LOC118261886	LOC118261886	pre-mRNA-splicing factor ISY1 homolog	0.312	-1.68119	4.28e-21	3.76e-19	yes	down	17.86	19.6	16.53	8.29	8.22	9.37	17.9967	8.62667
gene-LOC118271725	LOC118271725	voltage-dependent anion-selective channel-like, transcript variant X1	0.491	-1.02591	4.58e-21	4e-19	yes	down	1069.54	1075.78	1024	798.36	800.41	812.26	1056.44	803.677
gene-LOC118274609	LOC118274609	fatty acid synthase-like, transcript variant X2	3.344	1.74156	4.97e-21	4.31e-19	yes	up	0.69	0.53	0.39	3.01	2.68	2.56	0.536667	2.75
gene-LOC118277292	LOC118277292	uncharacterized LOC118277292	0.338	-1.567	6.11e-21	5.26e-19	yes	down	69.88	76.21	80.23	39.85	42.21	37.03	75.44	39.6967
gene-LOC118274626	LOC118274626	malate dehydrogenase, mitochondrial-like, transcript variant X1	0.435	-1.20002	7.37e-21	6.24e-19	yes	down	321.85	324.02	332.22	216.31	224.52	223.25	326.03	221.36
gene-LOC118272811	LOC118272811	ATP synthase subunit d, mitochondrial-like	0.423	-1.24205	1.11e-20	9.14e-19	yes	down	1136.73	1151.99	1196.37	737.34	789.69	747.05	1161.7	758.027
gene-LOC118265216	LOC118265216	retinal dehydrogenase 1-like, transcript variant X2	0.487	-1.03783	1.15e-20	9.4e-19	yes	down	318.4	307.34	304.43	232.64	228.54	241.17	310.057	234.117
gene-LOC118281203	LOC118281203	collagenase-like	0.393	-1.34854	1.18e-20	9.65e-19	yes	down	27.14	22.94	18.09	14.27	12.48	13.93	22.7233	13.56
gene-LOC118270701	LOC118270701	26S proteasome regulatory subunit 10B	0.442	-1.17907	1.23e-20	9.95e-19	yes	down	354.5	363.76	360.63	249.59	238.95	250.94	359.63	246.493
gene-LOC118266013	LOC118266013	pupal cuticle protein 36-like	0.428	-1.22337	1.85e-20	1.48e-18	yes	down	14.3	13.73	12.09	8.45	8.65	9.33	13.3733	8.81
gene-LOC118264211	LOC118264211	NADH-ubiquinone oxidoreductase subunit 8-like	0.484	-1.04782	2.07e-20	1.64e-18	yes	down	1865.21	1854.27	1819.69	1350.04	1384.21	1403.7	1846.39	1379.32
gene-LOC118265846	LOC118265846	pupal cuticle protein 36-like	0.358	-1.48295	2.19e-20	1.73e-18	yes	down	18.08	18.45	18.16	10.25	11.17	9.01	18.23	10.1433
gene-LOC118281636	LOC118281636	beta-1,3-glucan-binding protein-like	0.433	-1.20697	2.5e-20	1.96e-18	yes	down	78.77	79.29	79.2	52.14	51.9	55.36	79.0867	53.1333
gene-LOC118280663	LOC118280663	heat shock protein 68-like	0.412	-1.27795	3.06e-20	2.39e-18	yes	down	25.58	25.78	17.14	15.38	13.43	14.22	22.8333	14.3433
gene-LOC118271873	LOC118271873	trinucleotide repeat-containing gene 18 protein-like	0.462	-1.1137	3.1e-20	2.41e-18	yes	down	12852.4	12798.9	12976	9125.73	9215.58	9218.66	12875.7	9186.66
gene-LOC118263893	LOC118263893	collagenase-like	0.349	-1.5187	3.98e-20	3.04e-18	yes	down	32	33.59	32.62	17.32	18.56	16.68	32.7367	17.52
gene-LOC118273531	LOC118273531	cytochrome b-c1 complex subunit Rieske, mitochondrial-like	0.416	-1.26578	4.84e-20	3.67e-18	yes	down	7029.27	7358.12	7619.95	4675.2	4816.79	4715.49	7335.78	4735.83
gene-LOC118270302	LOC118270302	attacin-A-like	0.435	-1.20087	6.18e-20	4.61e-18	yes	down	832.29	827.67	865.39	576.47	580.06	553.25	841.783	569.927
gene-LOC118267546	LOC118267546	probable methylmalonate-semialdehyde dehydrogenase [acylating], mitochondrial	0.422	-1.24303	6.54e-20	4.83e-18	yes	down	22.15	21.48	19.64	12.64	13.36	15.9	21.09	13.9667
gene-LOC118275800	LOC118275800	uncharacterized LOC118275800	0.417	-1.2605	7.09e-20	5.21e-18	yes	down	1638.45	1651.67	1761.45	1000.06	1039.43	1062.36	1683.86	1033.95
gene-LOC118269747	LOC118269747	high-affinity choline transporter 1-like	2.349	1.23197	7.71e-20	5.6e-18	yes	up	8.62	6.84	4.73	22.59	24.68	23.54	6.73	23.6033
gene-LOC118263484	LOC118263484	uncharacterized 30.3 kDa protein-like	0.465	-1.10491	9.68e-20	6.95e-18	yes	down	90.41	93.49	87.17	60.87	68.86	69.93	90.3567	66.5533
gene-LOC118275332	LOC118275332	CLIP domain-containing serine protease 2-like, transcript variant X2	0.486	-1.04172	1.16e-19	8.25e-18	yes	down	109.3	106.79	103.23	77.73	75.5	78.01	106.44	77.08
gene-LOC118274634	LOC118274634	fatty acid synthase-like, transcript variant X1	5.104	2.35174	1.28e-19	9.02e-18	yes	up	0.41	0.19	0.17	1.95	2.07	1.99	0.256667	2.00333
gene-LOC118279861	LOC118279861	proteasome subunit beta type-4-like	0.436	-1.19674	1.62e-19	1.12e-17	yes	down	552.78	583.58	580.34	391.54	386.18	381.87	572.233	386.53
gene-LOC118281555	LOC118281555	40S ribosomal protein S4, transcript variant X2	0.333	-1.5846	1.66e-19	1.15e-17	yes	down	94.15	99.19	113.89	54.39	51.6	53.25	102.41	53.08
gene-LOC118279320	LOC118279320	NSFL1 cofactor p47-like, transcript variant X1	0.485	-1.04251	1.68e-19	1.15e-17	yes	down	87.49	86.82	84.06	65.33	65.31	63.82	86.1233	64.82
gene-LOC118280253	LOC118280253	uncharacterized LOC118280253, transcript variant X2	2.166	1.11487	2.8e-19	1.87e-17	yes	up	2.35	1.96	1.66	6.64	6.42	6.56	1.99	6.54
gene-LOC118276061	LOC118276061	lysosomal aspartic protease-like, transcript variant X1	0.441	-1.18244	2.85e-19	1.89e-17	yes	down	2694.32	2821.19	2837.67	1928.91	1913.99	1895.06	2784.39	1912.65
gene-LOC118272875	LOC118272875	NADH dehydrogenase [ubiquinone] flavoprotein 2, mitochondrial-like	0.359	-1.47622	3.49e-19	2.28e-17	yes	down	260.92	285.31	309.77	152.91	159.41	166.77	285.333	159.697
gene-LOC118273557	LOC118273557	26S proteasome non-ATPase regulatory subunit 6-like	0.462	-1.11317	5.56e-19	3.57e-17	yes	down	297.39	305.9	302.38	216.03	220.15	213.74	301.89	216.64
gene-LOC118263860	LOC118263860	60S ribosomal protein L21-like	0.285	-1.81072	1.32e-18	8.34e-17	yes	down	41.34	41.59	48.17	18.69	21.49	17.45	43.7	19.21
gene-LOC118262285	LOC118262285	uncharacterized LOC118262285	0.475	-1.074	1.6e-18	9.97e-17	yes	down	811.5	811.45	822.68	591.48	607.98	601.68	815.21	600.38
gene-LOC118270845	LOC118270845	macrophage mannose receptor 1-like	0.458	-1.12729	2.07e-18	1.27e-16	yes	down	166.58	185.12	158.97	104.22	133.04	100.25	170.223	112.503
gene-LOC118275662	LOC118275662	uncharacterized LOC118275662	0.393	-1.34871	2.11e-18	1.29e-16	yes	down	3897.56	4199.2	4556.4	2509.61	2408.57	2506.37	4217.72	2474.85
gene-LOC118265738	LOC118265738	general odorant-binding protein 1-like	6.586	2.71931	2.29e-18	1.38e-16	yes	up	2.57	2.12	1.93	21.79	23.54	20.53	2.20667	21.9533
gene-LOC118262190	LOC118262190	protein takeout-like	0.379	-1.40024	3.68e-18	2.19e-16	yes	down	35.46	35.04	37.33	21.13	20.36	21.74	35.9433	21.0767
gene-LOC118265615	LOC118265615	cytochrome c oxidase subunit 7A2, mitochondrial-like	0.433	-1.20655	4.21e-18	2.5e-16	yes	down	3019.57	3259.22	3298.29	2117.32	2115.56	2124.42	3192.36	2119.1
gene-LOC118262493	LOC118262493	formin-binding protein 1-like, transcript variant X1	2.088	1.06227	4.32e-18	2.56e-16	yes	up	7.7	7.1	5.15	21.86	20.76	19.93	6.65	20.85
gene-LOC118268422	LOC118268422	MATH and LRR domain-containing protein PFE0570w-like	2.182	1.12555	4.39e-18	2.58e-16	yes	up	3.03	3.07	2.59	9.51	10.12	9.61	2.89667	9.74667
gene-LOC118277946	LOC118277946	ATP synthase subunit b, mitochondrial-like	0.423	-1.24179	4.99e-18	2.91e-16	yes	down	2201.08	2375.64	2440.63	1523.77	1543.45	1539.45	2339.12	1535.56
gene-LOC118270301	LOC118270301	attacin-A-like	0.439	-1.18846	5.77e-18	3.34e-16	yes	down	540.43	541.48	575.06	362.36	381.64	382.37	552.323	375.457
gene-LOC118275405	LOC118275405	26S proteasome regulatory subunit 6A-B	0.474	-1.07771	5.92e-18	3.41e-16	yes	down	226.19	233.7	228.06	172.82	167.36	165.79	229.317	168.657
gene-LOC118281902	LOC118281902	26S proteasome regulatory subunit 6B	0.471	-1.0876	1.24e-17	6.93e-16	yes	down	320.47	328.62	329.22	233.72	240	241.69	326.103	238.47
gene-LOC118270353	LOC118270353	attacin-A-like	0.431	-1.21536	1.66e-17	9.15e-16	yes	down	143.6	148.52	153.96	99.48	97.64	100.57	148.693	99.23
gene-LOC118276400	LOC118276400	juvenile hormone-binding protein-like	0.161	-2.63879	1.82e-17	1e-15	yes	down	8.08	8.78	7.48	1.61	2.71	1.72	8.11333	2.01333
gene-LOC118278627	LOC118278627	ATP synthase subunit e, mitochondrial-like	0.376	-1.41061	2.11e-17	1.14e-15	yes	down	506.85	561.92	609.93	326.93	322.89	316.59	559.567	322.137
gene-LOC118280936	LOC118280936	protein javelin-like	2.109	1.07675	3.38e-17	1.8e-15	yes	up	2.6	1.95	1.66	6.56	6.67	6.84	2.07	6.69
gene-LOC118282412	LOC118282412	transcription factor cwo-like	2.146	1.10146	3.45e-17	1.82e-15	yes	up	6.7	5.02	4.08	18.18	18.38	18.4	5.26667	18.32
gene-LOC118280874	LOC118280874	uncharacterized LOC118280874	3.081	1.62338	3.89e-17	2.03e-15	yes	up	2.42	1.45	1.2	7.8	9.02	8.16	1.69	8.32667
gene-LOC118274557	LOC118274557	fatty acid synthase-like, transcript variant X1	3.089	1.62718	3.95e-17	2.05e-15	yes	up	1.52	1.32	1.19	5.3	4.91	4.74	1.34333	4.98333
gene-LOC118265006	LOC118265006	uncharacterized LOC118265006, transcript variant X1	0.486	-1.04107	4.07e-17	2.1e-15	yes	down	148.78	111.13	83.25	82.09	87.19	84.3	114.387	84.5267
gene-LOC118272047	LOC118272047	SET domain-containing protein SmydA-8-like	0.465	-1.10609	4.13e-17	2.12e-15	yes	down	52.52	54.52	52.76	37.26	40.77	37.36	53.2667	38.4633
gene-LOC118271656	LOC118271656	SET domain-containing protein SmydA-8-like	0.421	-1.2467	5.79e-17	2.9e-15	yes	down	48	51.45	49.76	29.82	36.07	31.58	49.7367	32.49
gene-LOC118280438	LOC118280438	sorting and assembly machinery component 50 homolog, transcript variant X1	0.421	-1.24814	6.15e-17	3.07e-15	yes	down	96.52	104.51	105.51	70.77	64.48	66.13	102.18	67.1267
gene-LOC118276257	LOC118276257	PI-PLC X domain-containing protein 3-like	0.42	-1.25058	6.66e-17	3.3e-15	yes	down	14.9	15.76	15.02	9.76	9.9	10.15	15.2267	9.93667
gene-LOC118270861	LOC118270861	uncharacterized LOC118270861	0.464	-1.10822	8.3e-17	4.05e-15	yes	down	47.05	46.89	40.54	32.19	32.67	33.53	44.8267	32.7967
gene-LOC118276783	LOC118276783	uncharacterized LOC118276783, transcript variant X1	0.453	-1.14301	8.77e-17	4.26e-15	yes	down	60.21	48.37	29.55	30.74	32.41	32.42	46.0433	31.8567
gene-LOC118281473	LOC118281473	uncharacterized LOC118281473, transcript variant X1	2.73	1.44882	9.55e-17	4.6e-15	yes	up	2.68	2.52	2.24	7.51	8.57	9.15	2.48	8.41
gene-LOC118274000	LOC118274000	proteasome subunit beta type-3-like	0.463	-1.10979	1.02e-16	4.88e-15	yes	down	382.67	412.7	401.46	286.01	290.53	279.89	398.943	285.477
gene-LOC118270279	LOC118270279	myosin regulatory light chain 2	0.475	-1.07531	1.36e-16	6.48e-15	yes	down	9796.44	10189.6	10273.2	7398.74	7497.27	7391.28	10086.4	7429.1
gene-LOC118272462	LOC118272462	NADH dehydrogenase [ubiquinone] flavoprotein 2, mitochondrial-like	0.435	-1.20033	1.57e-16	7.45e-15	yes	down	605.57	647.08	672.11	439.42	429.76	430.47	641.587	433.217
gene-LOC118269617	LOC118269617	arginine kinase, transcript variant X1	0.486	-1.04127	2.99e-16	1.37e-14	yes	down	1211.05	1226.51	1252.15	922.52	937.6	931.28	1229.9	930.467
gene-LOC118262729	LOC118262729	uncharacterized LOC118262729	2.132	1.09238	3.31e-16	1.51e-14	yes	up	2.24	1.65	1.51	6.28	6.58	7.06	1.8	6.64
gene-LOC118276097	LOC118276097	glutenin, high molecular weight subunit DX5-like, transcript variant X1	0.424	-1.23712	3.56e-16	1.62e-14	yes	down	481.61	469.73	537.78	321.63	336.23	320.05	496.373	325.97
gene-LOC118276876	LOC118276876	GTP cyclohydrolase 1-like, transcript variant X1	0.469	-1.09139	3.61e-16	1.64e-14	yes	down	19.19	16.31	14.75	11.7	12.28	12.33	16.75	12.1033
gene-LOC118279662	LOC118279662	cuticle protein 1-like	0.434	-1.20546	4.9e-16	2.19e-14	yes	down	60.15	70.69	60.94	42.19	42.57	43.54	63.9267	42.7667
gene-LOC118275814	LOC118275814	electron transfer flavoprotein subunit beta-like	0.474	-1.07619	1.05e-15	4.58e-14	yes	down	735.69	746.1	776.54	563.78	543.81	553.28	752.777	553.623
gene-LOC118262947	LOC118262947	cytochrome P450 6B6-like	0.437	-1.19471	1.1e-15	4.75e-14	yes	down	9.11	8.92	8.38	6.21	6.04	5.59	8.80333	5.94667
gene-LOC118262332	LOC118262332	GTPase-activating Rap/Ran-GAP domain-like protein 3	2.349	1.23214	1.49e-15	6.39e-14	yes	up	2.54	1.59	1.6	6.61	6.85	7.11	1.91	6.85667
gene-LOC118275559	LOC118275559	uncharacterized LOC118275559	5.444	2.44477	1.64e-15	6.98e-14	yes	up	0.53	0.29	0.2	3.04	3.01	2.35	0.34	2.8
gene-LOC118279226	LOC118279226	esterase E4-like, transcript variant X1	0.487	-1.03682	2e-15	8.4e-14	yes	down	72.16	66.86	71.94	54.24	54.22	51.34	70.32	53.2667
gene-LOC118271764	LOC118271764	protein split ends-like	2.788	1.479	2.04e-15	8.54e-14	yes	up	3.01	1.87	1.32	8.51	8.81	8.66	2.06667	8.66
gene-LOC118261937	LOC118261937	period circadian protein-like, transcript variant X1	2.898	1.53509	2.22e-15	9.21e-14	yes	up	25.34	17.19	10.52	74.61	78.12	77.68	17.6833	76.8033
gene-LOC118277229	LOC118277229	protein lethal(2)essential for life-like	0.447	-1.16064	2.29e-15	9.46e-14	yes	down	688.18	709.89	766.18	497.45	503.04	498.46	721.417	499.65
gene-LOC118271098	LOC118271098	nucleosome assembly protein 1-like 1, transcript variant X1	0.486	-1.04059	2.33e-15	9.6e-14	yes	down	10.29	9.73	9.09	7.05	7.23	7.62	9.70333	7.3
gene-LOC118262505	LOC118262505	phytanoyl-CoA dioxygenase domain-containing protein 1-like	0.495	-1.0134	3.22e-15	1.32e-13	yes	down	180.82	185.08	185.14	141.16	142.27	139.63	183.68	141.02
gene-LOC118276795	LOC118276795	m7GpppX diphosphatase-like	2.1	1.07008	3.33e-15	1.36e-13	yes	up	12.8	10.68	8.35	32.82	34.91	34.08	10.61	33.9367
gene-LOC118264159	LOC118264159	paraplegin-like	0.494	-1.01783	3.38e-15	1.38e-13	yes	down	39.42	39.31	39.26	30.74	28.93	30.94	39.33	30.2033
gene-LOC118282016	LOC118282016	inorganic pyrophosphatase-like	0.492	-1.02424	3.84e-15	1.55e-13	yes	down	338.87	365.36	350.44	273.92	266.64	265.34	351.557	268.633
gene-LOC118267560	LOC118267560	probable methylmalonate-semialdehyde dehydrogenase [acylating], mitochondrial	0.466	-1.10027	4.94e-15	1.99e-13	yes	down	33.92	35.55	33.75	22.48	26.84	25.52	34.4067	24.9467
gene-LOC118277133	LOC118277133	cytochrome c oxidase subunit 5B, mitochondrial-like	0.493	-1.02131	4.98e-15	2e-13	yes	down	1998.83	2041.13	2098.39	1539.56	1574.64	1544.13	2046.12	1552.78
gene-LOC118265269	LOC118265269	UBX domain-containing protein 1-like	0.44	-1.18334	6.12e-15	2.43e-13	yes	down	21.34	21.68	20.51	13.11	15.04	15.11	21.1767	14.42
gene-LOC118278221	LOC118278221	transcription factor SPT20 homolog	0.175	-2.51378	6.48e-15	2.56e-13	yes	down	2.57	3.29	2.54	0.97	0.59	0.71	2.8	0.756667
gene-LOC118267825	LOC118267825	uncharacterized LOC118267825	0.441	-1.18229	7.48e-15	2.92e-13	yes	down	1008.78	1057.02	1145.71	726.61	686.51	730.31	1070.5	714.477
gene-LOC118274031	LOC118274031	uncharacterized LOC118274031	0.444	-1.17022	8.46e-15	3.28e-13	yes	down	16.55	15.86	13.22	9.92	9.79	10.4	15.21	10.0367
gene-LOC118277424	LOC118277424	cytochrome c oxidase subunit 4 isoform 1, mitochondrial-like, transcript variant X2	0.459	-1.12297	9.83e-15	3.77e-13	yes	down	2513.28	2692.28	2811.4	1845.31	1743.68	1870.15	2672.32	1819.71
gene-LOC118276208	LOC118276208	ATP synthase subunit O, mitochondrial-like	0.445	-1.16823	1.05e-14	4e-13	yes	down	1212.18	1297.11	1383.7	884.15	895.79	908.35	1297.66	896.097
gene-LOC118268543	LOC118268543	peptidoglycan recognition protein-like	0.479	-1.06191	1.32e-14	4.94e-13	yes	down	144.95	141.99	141.03	101.72	96.68	114.29	142.657	104.23
gene-LOC118278603	LOC118278603	proteasome subunit alpha type-2	0.481	-1.05574	1.5e-14	5.6e-13	yes	down	405.74	428.46	431.56	323.43	306.44	314.34	421.92	314.737
gene-LOC118263123	LOC118263123	protein obstructor-E-like, transcript variant X1	0.496	-1.0108	1.64e-14	6.1e-13	yes	down	38.07	41.7	35.63	29.89	28.13	28.14	38.4667	28.72
gene-LOC118280827	LOC118280827	serine protease snake-like, transcript variant X2	0.435	-1.20089	1.81e-14	6.67e-13	yes	down	32.36	30.72	34.01	20.45	22.37	23.05	32.3633	21.9567
gene-LOC118273500	LOC118273500	probable 26S proteasome non-ATPase regulatory subunit 3	0.455	-1.13764	2.24e-14	8.14e-13	yes	down	35.1	41.36	35.24	24.16	27.83	26.86	37.2333	26.2833
gene-LOC118273600	LOC118273600	adenylate kinase isoenzyme 1-like, transcript variant X1	0.487	-1.03823	4.1e-14	1.46e-12	yes	down	576.52	613.96	618.86	452.34	464.18	446.98	603.113	454.5
gene-LOC118265664	LOC118265664	NADH dehydrogenase [ubiquinone] iron-sulfur protein 4, mitochondrial-like	0.476	-1.07111	4.27e-14	1.51e-12	yes	down	2986.89	3096.89	3284.3	2282.67	2337.64	2286.56	3122.69	2302.29
gene-LOC118278626	LOC118278626	cytochrome c oxidase subunit 6A, mitochondrial-like	0.465	-1.10474	5.66e-14	1.97e-12	yes	down	3074.63	3186.89	3455.47	2349.97	2286.91	2256.11	3239	2297.66
gene-LOC118279656	LOC118279656	pupal cuticle protein PCP52-like	0.368	-1.44362	5.73e-14	1.99e-12	yes	down	19.45	19.7	20.32	10.15	13.19	10.59	19.8233	11.31
gene-LOC118264900	LOC118264900	neuroendocrine protein 7B2-like, transcript variant X1	4.172	2.06081	5.95e-14	2.06e-12	yes	up	0.37	0.18	2.27	1.38	1.37	3.23	0.94	1.99333
gene-LOC118265277	LOC118265277	lysozyme-like	0.496	-1.01244	6.36e-14	2.19e-12	yes	down	38.44	35.13	31.57	24.41	29.19	25.94	35.0467	26.5133
gene-LOC118277355	LOC118277355	uncharacterized LOC118277355	4.518	2.17571	8.05e-14	2.72e-12	yes	up	0.78	0.57	0.44	3.77	4.62	3.97	0.596667	4.12
gene-LOC118277502	LOC118277502	proteasome subunit beta type-5-like	0.469	-1.09245	8.19e-14	2.76e-12	yes	down	372.78	405.44	413.72	293.78	286.6	287.63	397.313	289.337
gene-LOC118278785	LOC118278785	ATP synthase subunit e, mitochondrial-like	0.434	-1.20441	1.35e-13	4.4e-12	yes	down	2911.65	3197.61	3515.57	2141.5	2119.41	2136.76	3208.28	2132.56
gene-LOC118268070	LOC118268070	uncharacterized LOC118268070, transcript variant X1	2.456	1.29646	1.52e-13	4.95e-12	yes	up	2	1.22	1.03	4.95	5.45	5.69	1.41667	5.36333
gene-LOC118265258	LOC118265258	NADH dehydrogenase [ubiquinone] 1 subunit C2-like	0.467	-1.0997	1.69e-13	5.48e-12	yes	down	906.9	996.45	1025.48	691.56	720.09	686.68	976.277	699.443
gene-LOC118271908	LOC118271908	uncharacterized LOC118271908	2.07	1.0496	1.74e-13	5.59e-12	yes	up	5.66	5.61	4.06	16.42	15.87	16.26	5.11	16.1833
gene-LOC118272910	LOC118272910	cytosolic Fe-S cluster assembly factor NUBP1 homolog	0.472	-1.08187	1.91e-13	6.11e-12	yes	down	59.98	63.23	64.72	45.54	46.11	46.43	62.6433	46.0267
gene-LOC118274545	LOC118274545	NADH dehydrogenase [ubiquinone] 1 alpha subcomplex subunit 7-like	0.44	-1.18313	2.11e-13	6.68e-12	yes	down	1627.88	1762.89	1937.17	1162.05	1248.34	1197.64	1775.98	1202.68
gene-LOC118267189	LOC118267189	syntaxin-1A-like, transcript variant X1	2.02	1.0141	2.69e-13	8.49e-12	yes	up	11.31	5.81	4.31	23.57	24.84	25.25	7.14333	24.5533
gene-LOC118265351	LOC118265351	inactive pancreatic lipase-related protein 1-like, transcript variant X1	2.043	1.0305	2.95e-13	9.24e-12	yes	up	4.07	2.95	2.79	9.71	10.45	10.85	3.27	10.3367
gene-LOC118263897	LOC118263897	troponin T, skeletal muscle-like	0.481	-1.05579	3.05e-13	9.55e-12	yes	down	334.53	344.12	360.95	251.77	275.84	263.25	346.533	263.62
gene-LOC118276274	LOC118276274	succinate dehydrogenase cytochrome b560 subunit, mitochondrial-like	0.487	-1.03797	3.09e-13	9.66e-12	yes	down	1225.57	1294.37	1346.72	964.37	999.54	947.45	1288.89	970.453
gene-LOC118268649	LOC118268649	proline-rich protein 4-like	0.467	-1.09904	3.99e-13	1.24e-11	yes	down	16.6	15.53	13.73	10.24	10.04	12.62	15.2867	10.9667
gene-LOC118265206	LOC118265206	ATP synthase subunit delta, mitochondrial-like	0.457	-1.1305	4.27e-13	1.33e-11	yes	down	1289.68	1429.53	1506.32	998.07	995.45	996.13	1408.51	996.55
gene-LOC118262902	LOC118262902	NADH dehydrogenase [ubiquinone] 1 beta subcomplex subunit 8, mitochondrial-like	0.498	-1.00441	6.97e-13	2.11e-11	yes	down	903.79	939.95	981.6	731.14	713.9	723.04	941.78	722.693
gene-LOC118270450	LOC118270450	peroxiredoxin-2-like	0.449	-1.15401	7.05e-13	2.12e-11	yes	down	20.85	20.11	19.59	13.97	12.64	15.18	20.1833	13.93
gene-LOC118261921	LOC118261921	ADP-ribosylation factor-like protein 8	3.123	1.64271	7.65e-13	2.3e-11	yes	up	1.79	1.14	0.79	5.58	6.94	5.01	1.24	5.84333
gene-LOC118267230	LOC118267230	superoxide dismutase [Cu-Zn]-like	0.46	-1.11973	8.45e-13	2.53e-11	yes	down	45.78	48.32	49.18	33.44	34.79	33.79	47.76	34.0067
gene-LOC118281262	LOC118281262	brachyurin-like	0.231	-2.11352	9.34e-13	2.77e-11	yes	down	6.13	5.81	6.81	1.95	2.56	2.21	6.25	2.24
gene-LOC118275146	LOC118275146	aldo-keto reductase AKR2E4-like	0.479	-1.06082	1.03e-12	3.03e-11	yes	down	38.63	38.61	40.2	29.14	30.9	27.38	39.1467	29.14
gene-LOC118276915	LOC118276915	GPI mannosyltransferase 1-like	0.385	-1.37659	1.14e-12	3.35e-11	yes	down	23.95	27.33	29.02	14.09	17.19	17.14	26.7667	16.14
gene-LOC118278263	LOC118278263	ATP synthase subunit g, mitochondrial-like	0.463	-1.11107	1.22e-12	3.58e-11	yes	down	2744.06	3005.54	3227.67	2137.27	2128.76	2072.93	2992.42	2112.99
gene-LOC118277210	LOC118277210	NADH dehydrogenase [ubiquinone] 1 beta subcomplex subunit 9-like	0.479	-1.06118	1.46e-12	4.19e-11	yes	down	2293.28	2494.22	2619.56	1782.2	1809.67	1843.55	2469.02	1811.81
gene-LOC118272692	LOC118272692	proteasome subunit alpha type-6-like	0.465	-1.10553	1.47e-12	4.21e-11	yes	down	447.39	479.98	518.09	352.41	342.9	349.23	481.82	348.18
gene-LOC118271144	LOC118271144	uncharacterized LOC118271144	2.142	1.09908	1.52e-12	4.36e-11	yes	up	7.91	5.93	5.07	20.02	21.45	20.26	6.30333	20.5767
gene-LOC118264751	LOC118264751	uncharacterized LOC118264751	0.494	-1.01864	1.57e-12	4.47e-11	yes	down	234.89	238.48	251.52	181.13	181.97	181.89	241.63	181.663
gene-LOC118280021	LOC118280021	NADH dehydrogenase [ubiquinone] 1 alpha subcomplex subunit 8-like	0.496	-1.01102	2.05e-12	5.74e-11	yes	down	275.96	282.64	300.67	224.93	222.91	214.53	286.423	220.79
gene-LOC118264893	LOC118264893	protein turtle-like, transcript variant X2	2.272	1.1842	2.07e-12	5.78e-11	yes	up	1.17	1	0.72	3.29	3.37	3.61	0.963333	3.42333
gene-LOC118268743	LOC118268743	calcitonin gene-related peptide type 1 receptor-like, transcript variant X5	0.436	-1.19831	2.11e-12	5.85e-11	yes	down	131.73	150.02	160	106.07	106.22	99.42	147.25	103.903
gene-LOC118272913	LOC118272913	cytochrome c oxidase subunit 6B1-like, transcript variant X1	0.48	-1.05853	2.47e-12	6.82e-11	yes	down	3544.41	3964.1	4125.37	2804.28	2737.31	2734.13	3877.96	2758.57
gene-LOC118275488	LOC118275488	uncharacterized LOC118275488, transcript variant X1	0.488	-1.0364	2.55e-12	7.01e-11	yes	down	3793.13	4015.96	4299.5	3029.12	2941.59	3005.66	4036.2	2992.12
gene-LOC118270135	LOC118270135	uncharacterized LOC118270135	12.136	3.60126	3.42e-12	9.24e-11	yes	up	0.07	0.05	0.03	1.06	1.14	0.87	0.05	1.02333
gene-LOC118264912	LOC118264912	protein expanded-like	2.159	1.11056	5.31e-12	1.41e-10	yes	up	3.06	2.43	1.58	7.39	8.16	7.66	2.35667	7.73667
gene-LOC118272604	LOC118272604	collagen alpha-1(XVIII) chain-like, transcript variant X2	2.074	1.05272	5.6e-12	1.48e-10	yes	up	1.74	1.55	1.19	4.8	4.8	4.68	1.49333	4.76
gene-LOC118268878	LOC118268878	troponin C-like	0.46	-1.12007	6.43e-12	1.69e-10	yes	down	337.54	375.9	400.53	257.07	264.95	271.1	371.323	264.373
gene-LOC118280202	LOC118280202	leucine-rich repeat-containing G-protein coupled receptor 5-like	0.331	-1.5967	7.01e-12	1.83e-10	yes	down	5.03	4.5	3.31	2.26	2.18	1.8	4.28	2.08
gene-LOC118266608	LOC118266608	sulfotransferase 1C4-like	0.145	-2.79061	7.54e-12	1.95e-10	yes	down	3.03	4.65	5.46	0.84	1.52	0.91	4.38	1.09
gene-LOC118265698	LOC118265698	allergen Tha p 1-like, transcript variant X2	0.491	-1.02499	7.97e-12	2.05e-10	yes	down	8942.68	9578.34	10091.9	7259.65	6932.49	7187.7	9537.65	7126.61
gene-LOC118274234	LOC118274234	NADH dehydrogenase [ubiquinone] 1 alpha subcomplex subunit 13-like	0.483	-1.04958	8.37e-12	2.13e-10	yes	down	1015.32	1137.14	1172.92	833.61	825.7	807.98	1108.46	822.43
gene-LOC118274406	LOC118274406	40S ribosomal protein S15-like	0.49	-1.03041	9.68e-12	2.43e-10	yes	down	2252.47	2399.93	2579.5	1824.79	1800.04	1836.5	2410.63	1820.44
gene-LOC118269429	LOC118269429	uncharacterized LOC118269429, transcript variant X1	2.005	1.00395	9.84e-12	2.46e-10	yes	up	2.62	2.25	1.53	6.25	7	6.39	2.13333	6.54667
gene-LOC118270116	LOC118270116	cytochrome c oxidase subunit NDUFA4-like	0.479	-1.06305	1.21e-11	2.98e-10	yes	down	12712	14274.6	15062.4	10306.6	10270.4	10012	14016.4	10196.4
gene-LOC118265800	LOC118265800	lanC-like protein 3 homolog	0.354	-1.50016	1.63e-11	3.94e-10	yes	down	7.59	7.8	8.92	4.3	4.47	4.62	8.10333	4.46333
gene-LOC118278553	LOC118278553	proteasome subunit alpha type-2	0.44	-1.18506	1.73e-11	4.18e-10	yes	down	34.73	35.31	38.92	25.22	24.08	24.87	36.32	24.7233
gene-LOC118276846	LOC118276846	irregular chiasm C-roughest protein-like, transcript variant X1	4.017	2.006	1.84e-11	4.43e-10	yes	up	1	1	0.63	5.58	6.54	7.01	0.876667	6.37667
gene-LOC118271228	LOC118271228	40S ribosomal protein S3	0.49	-1.02784	1.98e-11	4.74e-10	yes	down	1447.44	1544.9	1663.17	1206.7	1167.59	1173.01	1551.84	1182.43
gene-LOC118269916	LOC118269916	zonadhesin-like, transcript variant X1	0.495	-1.01381	2.31e-11	5.47e-10	yes	down	24.18	23.82	24.76	18.75	17.91	19.55	24.2533	18.7367
gene-LOC118280312	LOC118280312	uncharacterized LOC118280312	2.015	1.01047	2.32e-11	5.47e-10	yes	up	2.51	2.19	1.73	6.09	6.56	7.2	2.14333	6.61667
gene-LOC118275339	LOC118275339	uncharacterized LOC118275339, transcript variant X4	3.604	1.84961	2.49e-11	5.86e-10	yes	up	1.88	2.53	1.38	12.89	19.92	9.45	1.93	14.0867
gene-LOC118263096	LOC118263096	GRIP and coiled-coil domain-containing protein 2-like, transcript variant X1	2.212	1.14522	2.81e-11	6.55e-10	yes	up	2.21	1.76	1.12	5.75	5.61	5.76	1.69667	5.70667
gene-LOC118274999	LOC118274999	fatty acid synthase-like	7.475	2.90213	2.91e-11	6.77e-10	yes	up	0.07	0.03	0.06	1.25	0.62	0.95	0.0533333	0.94
gene-LOC118279193	LOC118279193	general odorant-binding protein 83a-like, transcript variant X1	7.766	2.95717	3.26e-11	7.57e-10	yes	up	1	1.12	1.7	15.13	14.11	17.41	1.27333	15.55
gene-LOC118279839	LOC118279839	extensin-like	0.429	-1.22198	3.88e-11	8.92e-10	yes	down	26.31	23.83	27.91	16.9	15.83	19.05	26.0167	17.26
gene-LOC118276807	LOC118276807	mitogen-activated protein kinase kinase kinase kinase 5-like, transcript variant X1	2.384	1.25358	4.25e-11	9.68e-10	yes	up	0.8	0.47	0.47	2.07	2.16	2.16	0.58	2.13
gene-LOC118267527	LOC118267527	proteasome subunit alpha type-3-like	0.485	-1.04419	5.23e-11	1.18e-09	yes	down	301.68	322.25	352.41	246.51	244.91	245.03	325.447	245.483
gene-LOC118278231	LOC118278231	UDP-glucuronosyltransferase 2T11-like	0.489	-1.03354	5.33e-11	1.2e-09	yes	down	177.69	196.22	202.74	142.06	142.93	150.51	192.217	145.167
gene-LOC118274779	LOC118274779	fatty acid synthase-like	8.564	3.09825	5.36e-11	1.21e-09	yes	up	0.21	0.19	0.09	2.3	2.46	1.77	0.163333	2.17667
gene-LOC118272318	LOC118272318	ATP synthase subunit d, mitochondrial-like	0.485	-1.04274	5.63e-11	1.26e-09	yes	down	1043.77	1088.4	1225.88	830.93	856.09	842.48	1119.35	843.167
gene-LOC118263479	LOC118263479	uncharacterized LOC118263479, transcript variant X1	2.012	1.00855	5.9e-11	1.32e-09	yes	up	0.6	0.49	0.45	1.5	1.65	1.59	0.513333	1.58
gene-LOC118276170	LOC118276170	60S ribosomal protein L26-like	2.684	1.42441	7.02e-11	1.55e-09	yes	up	31.3	45.72	44.95	173.73	159.77	173.73	40.6567	169.077
gene-LOC118269532	LOC118269532	uncharacterized LOC118269532	0.367	-1.44608	7.87e-11	1.74e-09	yes	down	5.57	5.67	4.53	4.43	4.19	6.04	5.25667	4.88667
gene-LOC118273822	LOC118273822	protein unc-13 homolog A-like, transcript variant X2	2.973	1.57188	1.02e-10	2.2e-09	yes	up	0.92	0.56	0.27	2.97	2.8	3.02	0.583333	2.93
gene-LOC118279431	LOC118279431	large subunit ribosomal RNA	0.494	-1.01871	1.11e-10	2.39e-09	yes	down	1071.22	777.04	990.33	806.69	681.77	687.16	946.197	725.207
gene-LOC118264424	LOC118264424	protein Gawky-like, transcript variant X2	2.275	1.18594	1.13e-10	2.41e-09	yes	up	8.64	4.95	3.66	19.18	21.04	20.01	5.75	20.0767
gene-LOC118263013	LOC118263013	proteasome subunit beta type-6-like	0.493	-1.02042	1.22e-10	2.6e-09	yes	down	274.32	285.62	314	222.14	211.9	235.02	291.313	223.02
gene-LOC118274938	LOC118274938	alpha-catulin-like, transcript variant X1	2.236	1.16074	1.29e-10	2.74e-09	yes	up	0.69	0.56	0.53	1.93	2.15	2.2	0.593333	2.09333
gene-LOC118275508	LOC118275508	uncharacterized LOC118275508, transcript variant X1	0.454	-1.13831	1.3e-10	2.76e-09	yes	down	45.17	46.54	45.43	27.46	34.05	33	45.7133	31.5033
gene-LOC118263483	LOC118263483	putative uncharacterized protein YOR053W	9.602	3.26332	1.97e-10	4.09e-09	yes	up	0.42	0.34	0.66	4.85	10.73	5.71	0.473333	7.09667
gene-LOC118280636	LOC118280636	calcium-dependent secretion activator-like	2	1.0003	2.08e-10	4.31e-09	yes	up	6.02	6.06	7.62	13.64	14.3	13.24	6.56667	13.7267
gene-LOC118280685	LOC118280685	uncharacterized LOC118280685, transcript variant X1	2.927	1.54963	2.18e-10	4.48e-09	yes	up	1.99	1.51	1.12	9.23	6.12	8.28	1.54	7.87667
gene-LOC118271727	LOC118271727	glyoxylate reductase/hydroxypyruvate reductase-like	0.489	-1.03131	2.19e-10	4.5e-09	yes	down	20	22.12	22.49	16.52	16.46	16.58	21.5367	16.52
gene-LOC118267988	LOC118267988	uncharacterized LOC118267988	5.28	2.40048	2.59e-10	5.27e-09	yes	up	2.27	3.71	1.12	15.79	22.92	20.65	2.36667	19.7867
gene-LOC118273855	LOC118273855	cuticle protein 16.5-like	0.232	-2.10983	3.06e-10	6.14e-09	yes	down	4.41	4.88	3.97	1.95	1.23	1.54	4.42	1.57333
gene-LOC118277569	LOC118277569	holotricin-3-like	0.398	-1.32922	3.42e-10	6.81e-09	yes	down	386.86	509.57	519.67	357.76	266.86	290.16	472.033	304.927
gene-LOC118278057	LOC118278057	uncharacterized LOC118278057	0.44	-1.18434	3.42e-10	6.81e-09	yes	down	9.02	9.42	7.04	5.42	6.64	5.16	8.49333	5.74
gene-LOC118267282	LOC118267282	F-BAR domain only protein 2-like	2.038	1.02725	3.77e-10	7.46e-09	yes	up	4.47	3.1	2.26	9.77	10.72	9.91	3.27667	10.1333
gene-LOC118278097	LOC118278097	histone-lysine N-methyltransferase trithorax-like, transcript variant X1	2.116	1.08151	4.56e-10	8.94e-09	yes	up	2.08	1.38	0.98	4.61	4.64	4.85	1.48	4.7
gene-LOC118267431	LOC118267431	galactosylgalactosylxylosylprotein 3-beta-glucuronosyltransferase I-like, transcript variant X1	2.088	1.06225	4.9e-10	9.53e-09	yes	up	3.03	2.14	1.68	7.67	10.21	8.15	2.28333	8.67667
gene-LOC118262562	LOC118262562	zinc finger protein 235-like, transcript variant X2	2.292	1.19643	5.38e-10	1.04e-08	yes	up	1.98	1.33	0.95	5.06	4.68	5.07	1.42	4.93667
gene-LOC118263337	LOC118263337	uncharacterized LOC118263337, transcript variant X1	2.141	1.09837	7.45e-10	1.39e-08	yes	up	1.53	1.74	1.45	4.97	5.12	4.6	1.57333	4.89667
gene-LOC118263666	LOC118263666	proton-coupled amino acid transporter-like protein pathetic	2.104	1.07319	8.77e-10	1.62e-08	yes	up	2.64	2.06	1.37	6.13	6.82	6.42	2.02333	6.45667
gene-LOC118278227	LOC118278227	uncharacterized protein PF13_0277-like	2.53	1.33911	9.4e-10	1.73e-08	yes	up	0.28	0.29	0.21	1.08	0.91	1.02	0.26	1.00333
gene-LOC118279192	LOC118279192	uncharacterized LOC118279192, transcript variant X1	3.224	1.68864	9.6e-10	1.76e-08	yes	up	0.41	0.27	0.3	1.31	1.71	1.9	0.326667	1.64
gene-LOC118262081	LOC118262081	uncharacterized LOC118262081	2.181	1.1248	9.95e-10	1.82e-08	yes	up	0.82	0.75	0.69	2.48	2.6	2.54	0.753333	2.54
gene-LOC118275443	LOC118275443	uncharacterized LOC118275443, transcript variant X1	2.473	1.30605	1.1e-09	2e-08	yes	up	6.09	4.52	2.77	17.06	16.06	16.74	4.46	16.62
gene-LOC118276157	LOC118276157	pleiotropic regulator 1-like, transcript variant X1	0.495	-1.01476	1.57e-09	2.8e-08	yes	down	9.17	9.22	8.25	6.1	7.47	6.83	8.88	6.8
gene-LOC118270755	LOC118270755	uncharacterized LOC118270755	3.458	1.78976	1.73e-09	3.07e-08	yes	up	0.61	0.48	0.4	2.17	2.12	3.24	0.496667	2.51
gene-LOC118272675	LOC118272675	multiple C2 and transmembrane domain-containing protein-like, transcript variant X1	2.861	1.51668	1.78e-09	3.15e-08	yes	up	0.67	0.86	0.82	3.6	3.52	3.36	0.783333	3.49333
gene-LOC118272167	LOC118272167	integrin beta-nu-like	2.164	1.11343	1.79e-09	3.16e-08	yes	up	8.32	5.96	3.75	18.79	19.86	20.26	6.01	19.6367
gene-LOC118277402	LOC118277402	uncharacterized LOC118277402	0.407	-1.29738	2.15e-09	3.76e-08	yes	down	61.42	69.04	73.32	49.84	36.81	39.7	67.9267	42.1167
gene-LOC118263635	LOC118263635	golgin subfamily A member 4-like	2.079	1.05583	2.26e-09	3.92e-08	yes	up	75.19	50.19	33.27	157.83	172.14	167.72	52.8833	165.897
gene-LOC118262687	LOC118262687	uncharacterized LOC118262687, transcript variant X1	2.194	1.13375	2.34e-09	4.05e-08	yes	up	0.63	0.44	0.31	1.47	1.44	1.66	0.46	1.52333
gene-LOC118275799	LOC118275799	uncharacterized LOC118275799, transcript variant X1	0.465	-1.10337	2.51e-09	4.32e-08	yes	down	56.44	58.47	67.56	47.48	42.58	41.91	60.8233	43.99
gene-LOC118278669	LOC118278669	conserved oligomeric Golgi complex subunit 7-like	0.462	-1.11503	3.02e-09	5.15e-08	yes	down	4.59	4.79	3.82	3.06	3.52	2.83	4.4	3.13667
gene-LOC118278083	LOC118278083	acanthoscurrin-2-like	0.449	-1.15425	4.59e-09	7.58e-08	yes	down	1515.76	1955.77	1989.65	1389.11	1207.86	1244.21	1820.39	1280.39
gene-LOC118275260	LOC118275260	protein doublesex-like	2.449	1.2922	5.51e-09	9.01e-08	yes	up	0.47	0.38	0.41	3	2.45	2.56	0.42	2.67
gene-LOC118276244	LOC118276244	uncharacterized LOC118276244	5.874	2.55439	5.64e-09	9.18e-08	yes	up	0.68	1.55	2.43	15.75	14.78	12.67	1.55333	14.4
gene-LOC118266015	LOC118266015	general odorant-binding protein 1	4.838	2.27427	5.95e-09	9.62e-08	yes	up	1.85	1.11	0.55	7.76	8.47	9.18	1.17	8.47
gene-LOC118280326	LOC118280326	uncharacterized LOC118280326	4.777	2.25616	7.01e-09	1.12e-07	yes	up	2.34	5.47	3.91	32.57	23.15	28.61	3.90667	28.11
gene-LOC118266823	LOC118266823	uncharacterized LOC118266823	3.226	1.68989	7.35e-09	1.17e-07	yes	up	3.13	1.3	1.32	7.83	9.88	10.11	1.91667	9.27333
gene-AOT28_gp09	ATP6	ATP synthase F0 subunit 6	0.429	-1.21979	7.45e-09	1.18e-07	yes	down	3824.48	4631.66	5676.07	3261.33	3078.59	3143.32	4710.74	3161.08
gene-LOC118274455	LOC118274455	GPI transamidase component PIG-S-like, transcript variant X1	0.428	-1.22541	7.69e-09	1.21e-07	yes	down	6.99	8.12	8.41	5.24	5.23	5.28	7.84	5.25
gene-LOC118274758	LOC118274758	alpha-tocopherol transfer protein-like	3.132	1.64705	9.24e-09	1.43e-07	yes	up	1.38	1.41	0.83	6.07	5.39	5.83	1.20667	5.76333
gene-LOC118277799	LOC118277799	uncharacterized LOC118277799, transcript variant X2	0.119	-3.07321	1.13e-08	1.72e-07	yes	down	12.11	14.47	22.82	5.17	1.8	1.75	16.4667	2.90667
gene-LOC118262730	LOC118262730	diacylglycerol kinase eta-like	2.524	1.33584	1.26e-08	1.89e-07	yes	up	3	0.6	0.41	2.52	3.93	4.61	1.33667	3.68667
gene-LOC118271206	LOC118271206	multidrug resistance protein homolog 49-like	0.299	-1.74267	1.35e-08	2.03e-07	yes	down	3.34	2.08	1.38	0.77	1.41	0.76	2.26667	0.98
gene-LOC118272399	LOC118272399	uncharacterized LOC118272399	2.076	1.05375	1.38e-08	2.08e-07	yes	up	6.27	5.42	3.59	17.33	16.16	14.65	5.09333	16.0467
gene-LOC118263742	LOC118263742	protein Jumonji-like, transcript variant X1	2.169	1.11698	1.51e-08	2.25e-07	yes	up	0.63	0.48	0.36	1.66	1.57	1.54	0.49	1.59
gene-LOC118281917	LOC118281917	probable serine/threonine-protein kinase DDB_G0282963	2.037	1.02632	2.03e-08	2.96e-07	yes	up	2.3	1.24	1.22	3.8	3.73	3.6	1.58667	3.71
gene-LOC118267287	LOC118267287	mediator of RNA polymerase II transcription subunit 13-like, transcript variant X1	2.095	1.06722	2.1e-08	3.06e-07	yes	up	3.5	2.47	1.38	7.21	7.39	7.27	2.45	7.29
gene-LOC118277600	LOC118277600	uncharacterized LOC118277600, transcript variant X1	2.216	1.1477	2.29e-08	3.3e-07	yes	up	2.73	2.07	1.17	6.83	6.71	6.36	1.99	6.63333
gene-LOC118270905	LOC118270905	zinc finger protein 330 homolog	0.473	-1.08119	2.95e-08	4.17e-07	yes	down	31.36	39.09	40.6	26.12	28.72	27.65	37.0167	27.4967
gene-LOC118269040	LOC118269040	glycine-rich cell wall structural protein-like	0.184	-2.43969	3.04e-08	4.28e-07	yes	down	1.7	2.48	1.71	0.57	0.52	0.59	1.96333	0.56
gene-LOC118280658	LOC118280658	uncharacterized LOC118280658	22.422	4.48681	3.05e-08	4.29e-07	yes	up	3.73	0.15	0.63	45.9	41.85	50.52	1.50333	46.09
gene-LOC118279007	LOC118279007	myosin-7B-like, transcript variant X1	2.048	1.03454	3.18e-08	4.46e-07	yes	up	44.41	29.84	20.52	96.04	96.78	93.29	31.59	95.37
gene-LOC118269891	LOC118269891	venom serine protease inhibitor-like	0.455	-1.13699	3.28e-08	4.58e-07	yes	down	40.35	39.91	36.05	24.18	26.12	28.42	38.77	26.24
gene-LOC118278143	LOC118278143	vesicle-associated membrane protein 2-like, transcript variant X3	2.033	1.02332	3.53e-08	4.91e-07	yes	up	2	1.73	1.29	5.01	5.93	4.66	1.67333	5.2
gene-LOC118271224	LOC118271224	cleavage and polyadenylation specificity factor subunit CG7185-like	3.794	1.92356	3.57e-08	4.96e-07	yes	up	6.88	2.95	1.56	19.54	21.82	21.95	3.79667	21.1033
gene-LOC118278787	LOC118278787	32 kDa beta-galactoside-binding lectin-like, transcript variant X1	0.165	-2.59941	3.62e-08	5.02e-07	yes	down	1.81	1.61	1.75	0.22	0.7	0.5	1.72333	0.473333
gene-LOC118271627	LOC118271627	uncharacterized LOC118271627	0.146	-2.78065	3.78e-08	5.24e-07	yes	down	3.27	1.36	3.91	0.35	0.46	1.17	2.84667	0.66
gene-LOC118264482	LOC118264482	TBC1 domain family member 16-like, transcript variant X1	3.048	1.60767	4.06e-08	5.59e-07	yes	up	0.64	0.66	0.27	2.33	2.64	2.34	0.523333	2.43667
gene-LOC118269055	LOC118269055	frequenin-1, transcript variant X3	2.053	1.03778	4.91e-08	6.71e-07	yes	up	1.9	1.31	0.92	4.2	4.47	4.16	1.37667	4.27667
gene-LOC118266258	LOC118266258	uncharacterized LOC118266258	0.297	-1.74964	5.1e-08	6.92e-07	yes	down	2.12	1.83	2.03	0.95	1.09	0.73	1.99333	0.923333
gene-LOC118267871	LOC118267871	uncharacterized LOC118267871	0.172	-2.53925	5.26e-08	7.1e-07	yes	down	0.98	0.98	1.22	0.37	0.23	0.25	1.06	0.283333
gene-LOC118267010	LOC118267010	tyrosine decarboxylase-like	0.445	-1.16832	5.33e-08	7.18e-07	yes	down	3.2	3.53	3.26	2.23	2.47	2.21	3.33	2.30333
gene-LOC118264896	LOC118264896	uncharacterized LOC118264896	126.104	6.97847	6.22e-08	8.31e-07	yes	up	0	0	0	0.89	0.92	1.16	0	0.99
gene-LOC118265662	LOC118265662	sodium channel protein 60E-like, transcript variant X1	2.635	1.39761	6.5e-08	8.64e-07	yes	up	0.24	0.14	0.18	0.76	0.73	0.82	0.186667	0.77
gene-LOC118278747	LOC118278747	transferrin-like	0.332	-1.59194	6.72e-08	8.91e-07	yes	down	1.01	1.07	0.74	0.47	1.19	0.42	0.94	0.693333
gene-LOC118273307	LOC118273307	uncharacterized LOC118273307	2.239	1.16306	6.98e-08	9.19e-07	yes	up	0.78	0.55	0.38	1.97	2.21	2.59	0.57	2.25667
gene-LOC118276576	LOC118276576	spherulin-2A-like	3.497	1.80632	9.21e-08	1.19e-06	yes	up	0.84	1.31	1.23	6.17	5.77	6.32	1.12667	6.08667
gene-LOC118281721	LOC118281721	uncharacterized LOC118281721	0.308	-1.69966	9.75e-08	1.25e-06	yes	down	80.99	113.76	179.88	55.6	61.48	65.04	124.877	60.7067
gene-LOC118272366	LOC118272366	cuticle protein 16.5-like	0.338	-1.56447	9.97e-08	1.27e-06	yes	down	5.95	5.89	3.97	2.1	2.91	3.16	5.27	2.72333
gene-LOC118267995	LOC118267995	biogenesis of lysosome-related organelles complex 1 subunit 2-like, transcript variant X1	3.796	1.92434	1.19e-07	1.5e-06	yes	up	4.54	1.69	22.65	13.54	15.97	16.1	9.62667	15.2033
gene-LOC118268759	LOC118268759	protein RFT1 homolog	0.366	-1.45034	1.33e-07	1.66e-06	yes	down	7.4	8.56	11.95	5.15	5.52	5.52	9.30333	5.39667
gene-LOC118277059	LOC118277059	RNA-binding protein fusilli-like, transcript variant X1	2.206	1.1414	1.43e-07	1.76e-06	yes	up	2.82	1.56	1.14	5.8	6.33	6.93	1.84	6.35333
gene-LOC118276602	LOC118276602	uncharacterized LOC118276602	0.415	-1.26983	1.47e-07	1.82e-06	yes	down	9.77	6.86	9.26	4.59	5.47	6.5	8.63	5.52
gene-LOC118263719	LOC118263719	proton-coupled amino acid transporter-like protein pathetic	2.188	1.1299	1.52e-07	1.87e-06	yes	up	1.05	0.82	0.64	2.87	2.57	2.99	0.836667	2.81
gene-LOC118271392	LOC118271392	uncharacterized LOC118271392	0.494	-1.01651	1.58e-07	1.93e-06	yes	down	48.96	59.03	54.65	46.71	37.83	38.46	54.2133	41
gene-LOC118276665	LOC118276665	WAS/WASL-interacting protein family member 3-like	0.348	-1.52285	1.58e-07	1.93e-06	yes	down	7.06	10.84	13.39	5.46	6.23	5.72	10.43	5.80333
gene-LOC118271090	LOC118271090	torso-like protein	2.519	1.33286	1.99e-07	2.41e-06	yes	up	1.8	1.63	1.99	7.61	7.41	6.29	1.80667	7.10333
gene-LOC118273487	LOC118273487	uncharacterized LOC118273487, transcript variant X1	2.362	1.2399	2.1e-07	2.53e-06	yes	up	11.75	7.2	4.01	26.26	27.39	26.85	7.65333	26.8333
gene-LOC118279296	LOC118279296	neuronal acetylcholine receptor subunit beta-3-like, transcript variant X3	2.315	1.21088	2.15e-07	2.59e-06	yes	up	1.29	1.4	0.94	4.78	5.62	3.82	1.21	4.74
gene-LOC118280912	LOC118280912	uncharacterized LOC118280912	0.035	-4.83029	2.24e-07	2.68e-06	yes	down	0.62	0.86	0.61	0.1	0	0	0.696667	0.0333333
gene-LOC118269123	LOC118269123	uncharacterized LOC118269123	2.301	1.20209	2.4e-07	2.86e-06	yes	up	0.9	0.53	0.72	2.69	2.49	2.42	0.716667	2.53333
gene-LOC118271514	LOC118271514	uncharacterized LOC118271514, transcript variant X1	2.046	1.03267	2.86e-07	3.34e-06	yes	up	1.69	1.11	0.72	3.67	3.59	3.61	1.17333	3.62333
gene-LOC118272315	LOC118272315	threonylcarbamoyladenosine tRNA methylthiotransferase-like	0.493	-1.01919	3.09e-07	3.59e-06	yes	down	6.53	5.91	5.49	4.33	3.86	5.41	5.97667	4.53333
gene-LOC118273024	LOC118273024	zinc finger protein chinmo-like, transcript variant X1	2.39	1.25672	3.27e-07	3.76e-06	yes	up	0.22	0.23	0.21	0.79	0.85	0.81	0.22	0.816667
gene-LOC118276746	LOC118276746	protein lines-like	2.238	1.16224	3.28e-07	3.77e-06	yes	up	1.63	1.05	0.79	3.71	3.98	4.16	1.15667	3.95
gene-LOC118276379	LOC118276379	uncharacterized LOC118276379	2.329	1.21957	3.57e-07	4.09e-06	yes	up	3.52	4.03	3.35	11.78	13.89	11.94	3.63333	12.5367
gene-LOC118270815	LOC118270815	general odorant-binding protein 83a-like	3.477	1.7978	3.92e-07	4.45e-06	yes	up	1.34	0.63	0.93	4.77	6.12	4.54	0.966667	5.14333
gene-LOC118271821	LOC118271821	uncharacterized LOC118271821, transcript variant X1	2.618	1.38831	4.18e-07	4.72e-06	yes	up	5.8	3.28	1.9	14.07	13.41	15.15	3.66	14.21
gene-LOC118268949	LOC118268949	uncharacterized LOC118268949	2.33	1.22024	4.23e-07	4.76e-06	yes	up	2.74	2.2	2.83	9.05	9.83	8.91	2.59	9.26333
gene-LOC118263888	LOC118263888	coiled-coil domain-containing protein AGAP005037-like, transcript variant X2	2.471	1.30492	4.24e-07	4.76e-06	yes	up	1.1	0.58	0.45	2.99	2.78	2.2	0.71	2.65667
gene-LOC118276209	LOC118276209	protein CREBRF homolog	2.214	1.14698	4.59e-07	5.13e-06	yes	up	3.72	2.28	1.45	7.88	8.57	8.29	2.48333	8.24667
gene-LOC118268627	LOC118268627	allantoicase-like	2.537	1.34289	5.33e-07	5.86e-06	yes	up	1.07	0.66	0.84	3.34	3.64	3.07	0.856667	3.35
gene-LOC118275305	LOC118275305	uncharacterized LOC118275305	0.122	-3.03192	5.59e-07	6.09e-06	yes	down	0.27	0.21	0.28	0.03	0.08	0.04	0.253333	0.05
gene-LOC118280871	LOC118280871	cytoplasmic FMR1-interacting protein-like	109.392	6.77336	6.16e-07	6.65e-06	yes	up	0	0	0	2.33	1.26	1.07	0	1.55333
gene-LOC118263121	LOC118263121	protein obstructor-E-like	0.488	-1.03371	6.33e-07	6.81e-06	yes	down	7.71	8.32	7.19	5.77	5.79	5.88	7.74	5.81333
gene-AOT28_gp07	ND3	NADH dehydrogenase subunit 3	0.478	-1.06472	7e-07	7.47e-06	yes	down	1438.02	1687.55	2153.68	1206.92	1335.5	1252.84	1759.75	1265.09
gene-LOC118272276	LOC118272276	troponin C-like	0.47	-1.09001	8.39e-07	8.86e-06	yes	down	79.34	86.18	115.76	66.97	71.37	69.6	93.76	69.3133
gene-LOC118280192	LOC118280192	fatty acyl-CoA reductase wat-like	3.525	1.81757	8.78e-07	9.2e-06	yes	up	0.64	0.37	0.51	2.77	2.8	2.67	0.506667	2.74667
gene-LOC118266399	LOC118266399	peptidyl-prolyl cis-trans isomerase B-like	0.474	-1.07595	9.51e-07	9.89e-06	yes	down	111.84	114.85	150.69	84.42	85.05	111.7	125.793	93.7233
gene-LOC118276583	LOC118276583	ommochrome-binding protein-like	0.386	-1.3726	9.68e-07	1.01e-05	yes	down	5.99	6.29	8.63	3.9	3.97	4.69	6.97	4.18667
gene-LOC118280641	LOC118280641	zinc finger protein rotund-like, transcript variant X1	2.848	1.50977	1.03e-06	1.07e-05	yes	up	1.12	1.32	1.61	6.13	8.3	7.32	1.35	7.25
gene-LOC118279209	LOC118279209	ELAV-like protein 3	2.059	1.04207	1.07e-06	1.1e-05	yes	up	0.99	1.24	0.84	3.55	3.64	7.3	1.02333	4.83
gene-LOC118278394	LOC118278394	leucine-rich repeat serine/threonine-protein kinase 1-like	2.335	1.2233	1.14e-06	1.17e-05	yes	up	2.51	4.15	3.07	8.38	3.61	9.16	3.24333	7.05
gene-LOC118278864	LOC118278864	galectin-4-like	2.746	1.45727	1.24e-06	1.26e-05	yes	up	2.51	3.23	1.3	9.47	8.5	10.35	2.34667	9.44
gene-LOC118265476	LOC118265476	palmitoyltransferase ZDHHC3-like	2.006	1.00458	1.25e-06	1.28e-05	yes	up	0.92	0.57	0.47	2	1.94	2.05	0.653333	1.99667
gene-LOC118273029	LOC118273029	gamma-aminobutyric acid receptor subunit beta-like, transcript variant X2	2.269	1.18225	1.25e-06	1.28e-05	yes	up	0.31	0.27	0.18	0.82	0.82	0.96	0.253333	0.866667
gene-LOC118264750	LOC118264750	facilitated trehalose transporter Tret1-like, transcript variant X2	2.932	1.55165	1.31e-06	1.33e-05	yes	up	3.55	2.49	0.98	10.04	9.66	10.56	2.34	10.0867
gene-LOC118282399	LOC118282399	NAD(P)H-hydrate epimerase-like, transcript variant X1	0.368	-1.44293	1.36e-06	1.37e-05	yes	down	5.05	5.74	6.64	3.71	2.91	3.32	5.81	3.31333
gene-LOC118262569	LOC118262569	uncharacterized LOC118262569	0.388	-1.3647	1.4e-06	1.41e-05	yes	down	1.42	1.25	1.69	0.82	0.86	0.97	1.45333	0.883333
gene-LOC118262318	LOC118262318	neuronal calcium sensor 2-like, transcript variant X3	2.012	1.00837	1.42e-06	1.42e-05	yes	up	1.38	1.09	1.34	4.34	4.3	3.22	1.27	3.95333
gene-LOC118266463	LOC118266463	L-dopachrome tautomerase yellow-f2-like	0.356	-1.48822	1.66e-06	1.64e-05	yes	down	12.93	10.56	11.56	6.32	6.69	6.37	11.6833	6.46
gene-LOC118267241	LOC118267241	uncharacterized LOC118267241	6.285	2.65202	2.08e-06	2.02e-05	yes	up	0.06	0.05	0.01	0.4	0.56	0.3	0.04	0.42
gene-LOC118263236	LOC118263236	uncharacterized LOC118263236, transcript variant X1	2.004	1.00285	2.09e-06	2.02e-05	yes	up	1.14	1.03	0.78	3.31	2.87	2.91	0.983333	3.03
gene-LOC118274924	LOC118274924	uncharacterized LOC118274924	5.348	2.419	2.31e-06	2.22e-05	yes	up	1.13	0.67	0.52	6.83	5.61	6.21	0.773333	6.21667
gene-LOC118279280	LOC118279280	meiosis-specific coiled-coil domain-containing protein MEIOC-like, transcript variant X1	3.015	1.59232	2.37e-06	2.26e-05	yes	up	0.26	0.12	0.13	0.77	0.76	0.78	0.17	0.77
gene-LOC118264492	LOC118264492	sodium-dependent nutrient amino acid transporter 1-like	0.432	-1.20957	2.48e-06	2.36e-05	yes	down	2.35	1.93	1.53	1.16	1.25	1.42	1.93667	1.27667
gene-LOC118273465	LOC118273465	larval/pupal rigid cuticle protein 66-like, transcript variant X1	0.495	-1.01338	2.54e-06	2.42e-05	yes	down	14.9	16.91	15.42	11.93	11.77	12.31	15.7433	12.0033
gene-LOC118278558	LOC118278558	uncharacterized LOC118278558	2.443	1.28873	2.91e-06	2.72e-05	yes	up	0.36	0.3	0.21	0.93	1.07	1.24	0.29	1.08
gene-LOC118263352	LOC118263352	kinesin-related protein 4-like	2.965	1.56815	3.09e-06	2.87e-05	yes	up	0.2	0.11	0.07	0.5	0.6	0.59	0.126667	0.563333
gene-LOC118272118	LOC118272118	uncharacterized LOC118272118	2.255	1.17296	3.11e-06	2.89e-05	yes	up	3.05	2.99	1.72	11.77	12.33	10.86	2.58667	11.6533
gene-LOC118277537	LOC118277537	UDP-glucose 4-epimerase-like	2.172	1.11919	3.13e-06	2.91e-05	yes	up	4.65	3.49	2.53	12.86	9.65	12.4	3.55667	11.6367
gene-LOC118267603	LOC118267603	synaptic vesicle glycoprotein 2B-like	3.031	1.59974	3.18e-06	2.94e-05	yes	up	1.14	0.66	0.49	3.04	3.45	3.97	0.763333	3.48667
gene-LOC118265819	LOC118265819	SH3 domain-containing protein C23A1.17-like, transcript variant X2	2.559	1.35539	3.56e-06	3.27e-05	yes	up	1.24	0.74	0.4	3.05	2.71	3.14	0.793333	2.96667
gene-LOC118275496	LOC118275496	sodium/calcium exchanger 1-like	2.861	1.51652	4.13e-06	3.76e-05	yes	up	12.31	5.45	3.06	18.49	20.45	23.71	6.94	20.8833
gene-LOC118275599	LOC118275599	sodium/calcium exchanger 1-like, transcript variant X1	3.459	1.79024	4.77e-06	4.29e-05	yes	up	15.25	3.7	0.37	16.37	10.78	11.03	6.44	12.7267
gene-LOC118280854	LOC118280854	uncharacterized LOC118280854	0.487	-1.03882	4.82e-06	4.33e-05	yes	down	6.56	6.55	7.04	5.34	5.24	4.61	6.71667	5.06333
gene-LOC118276451	LOC118276451	transcription factor collier-like, transcript variant X1	0.35	-1.51618	4.88e-06	4.38e-05	yes	down	6.09	8.16	9.44	2.76	4.21	3.32	7.89667	3.43
gene-LOC118270379	LOC118270379	dopamine receptor 1-like	2.298	1.20045	5.1e-06	4.54e-05	yes	up	1.45	1.86	1.58	5.62	5.28	6.35	1.63	5.75
gene-LOC118272825	LOC118272825	uncharacterized LOC118272825	0.464	-1.10761	5.14e-06	4.56e-05	yes	down	5.89	3.57	3.76	3.18	2.3	2.65	4.40667	2.71
gene-LOC118262937	LOC118262937	uncharacterized LOC118262937	2.241	1.16383	5.16e-06	4.57e-05	yes	up	0.27	0.17	0.11	0.6	0.65	0.63	0.183333	0.626667
gene-LOC118264824	LOC118264824	uncharacterized LOC118264824	2.351	1.23321	6.12e-06	5.32e-05	yes	up	14.88	8.75	4.56	33.51	32.58	32.71	9.39667	32.9333
gene-LOC118274638	LOC118274638	protein I'm not dead yet-like	2.617	1.38791	6.49e-06	5.62e-05	yes	up	4.04	2.43	1.09	9.83	9.98	9.37	2.52	9.72667
gene-LOC118268251	LOC118268251	carbonic anhydrase 7-like	0.327	-1.61088	6.56e-06	5.67e-05	yes	down	2.15	2.32	2.09	1.34	1.01	0.95	2.18667	1.1
gene-LOC118277857	LOC118277857	rho GTPase-activating protein 7-like, transcript variant X1	2.437	1.28515	6.72e-06	5.81e-05	yes	up	1.23	0.69	0.47	2.64	2.82	3.05	0.796667	2.83667
gene-LOC118280771	LOC118280771	protein lethal(2)essential for life-like	0.38	-1.39759	6.75e-06	5.82e-05	yes	down	9.23	15.28	14.51	7.28	8.78	7.08	13.0067	7.71333
gene-LOC118272383	LOC118272383	zinc finger protein 846-like, transcript variant X1	3.327	1.73418	7.07e-06	6.07e-05	yes	up	0.14	0.09	0.06	0.52	0.99	0.62	0.0966667	0.71
gene-LOC118281331	LOC118281331	uncharacterized LOC118281331	2.882	1.52706	7.42e-06	6.36e-05	yes	up	28.28	14.02	10.17	57.42	74.71	83.41	17.49	71.8467
gene-LOC118263078	LOC118263078	alpha-1,2-mannosyltransferase ALG9-like, transcript variant X1	0.479	-1.06201	8.16e-06	6.95e-05	yes	down	4.99	5.2	6.13	4.56	4.68	3.02	5.44	4.08667
gene-LOC118271779	LOC118271779	-	2.027	1.01938	8.32e-06	7.08e-05	yes	up	2.07	0.91	1.28	5.37	4.47	5.79	1.42	5.21
gene-LOC118263492	LOC118263492	sodium- and chloride-dependent glycine transporter 1-like, transcript variant X1	2.663	1.41292	8.38e-06	7.12e-05	yes	up	0.38	0.31	0.14	1.31	1	1.1	0.276667	1.13667
gene-LOC118279182	LOC118279182	multiple C2 and transmembrane domain-containing protein-like, transcript variant X1	2.291	1.19616	8.86e-06	7.47e-05	yes	up	1.63	1.24	1.14	4.46	2.87	5.23	1.33667	4.18667
gene-LOC118270244	LOC118270244	protein Skeletor, isoforms B/C-like, transcript variant X1	2.048	1.0344	8.98e-06	7.56e-05	yes	up	0.49	0.41	0.45	1.56	1.24	1.47	0.45	1.42333
gene-LOC118275069	LOC118275069	uncharacterized LOC118275069, transcript variant X4	2.333	1.22218	9.58e-06	8e-05	yes	up	0.57	0.3	0.19	1.18	1.22	1.27	0.353333	1.22333
gene-LOC118281148	LOC118281148	monocarboxylate transporter 12-like, transcript variant X1	2.045	1.03218	1.01e-05	8.37e-05	yes	up	1.34	0.69	0.45	4	3.54	3.26	0.826667	3.6
gene-LOC118281702	LOC118281702	uncharacterized LOC118281702, transcript variant X1	3.296	1.72054	1.02e-05	8.41e-05	yes	up	3.79	1.71	0.77	10.44	9.65	10.15	2.09	10.08
gene-LOC118264378	LOC118264378	uncharacterized LOC118264378	3.406	1.7679	1.04e-05	8.57e-05	yes	up	1.17	1.33	0.63	4.04	3.29	4.51	1.04333	3.94667
gene-LOC118280367	LOC118280367	WASH complex subunit 2A-like, transcript variant X1	2.328	1.21921	1.08e-05	8.91e-05	yes	up	1.59	0.87	0.52	3.29	3.37	3.66	0.993333	3.44
gene-LOC118274738	LOC118274738	uncharacterized LOC118274738	3.908	1.96645	1.15e-05	9.41e-05	yes	up	0.58	0.27	0.11	1.87	2.38	1.59	0.32	1.94667
gene-LOC118265327	LOC118265327	equilibrative nucleoside transporter 1-like	2.575	1.36481	1.22e-05	9.96e-05	yes	up	2.3	1.37	0.7	5.44	5.68	5.7	1.45667	5.60667
gene-LOC118263402	LOC118263402	kinesin-related protein 4-like	2.299	1.20091	1.25e-05	0.000102145	yes	up	0.24	0.13	0.14	0.57	0.61	0.63	0.17	0.603333
gene-LOC118275434	LOC118275434	insecticyanin-B-like	0.444	-1.17002	1.29e-05	0.000104472	yes	down	7.42	7	9.61	6.51	4.95	5.27	8.01	5.57667
gene-LOC118276109	LOC118276109	monocarboxylate transporter 10-like	2.516	1.33118	1.45e-05	0.000116865	yes	up	0.78	0.48	0.23	1.93	1.93	1.76	0.496667	1.87333
gene-LOC118276640	LOC118276640	serine/threonine-protein kinase Genghis Khan-like, transcript variant X1	2.424	1.27735	1.47e-05	0.000118078	yes	up	2.81	4.02	2.04	7.33	10.64	6.97	2.95667	8.31333
gene-LOC118277634	LOC118277634	uncharacterized LOC118277634, transcript variant X1	3.621	1.85642	1.47e-05	0.000118142	yes	up	0.8	0.34	0.14	2.49	1.97	2.34	0.426667	2.26667
gene-LOC118266371	LOC118266371	dynein heavy chain 5, axonemal-like	2.415	1.27212	1.53e-05	0.000122376	yes	up	1.97	0.11	0.75	0.36	2.34	0.34	0.943333	1.01333
gene-LOC118266283	LOC118266283	uncharacterized LOC118266283	0.457	-1.13049	1.54e-05	0.000122805	yes	down	5.15	4.13	3.95	3.32	3.28	2.59	4.41	3.06333
gene-LOC118279792	LOC118279792	uncharacterized LOC118279792	2.494	1.31834	1.57e-05	0.000125348	yes	up	0.34	0.27	0.18	1.08	0.88	1.03	0.263333	0.996667
gene-LOC118262919	LOC118262919	repressed by EFG1 protein 1-like, transcript variant X1	0.493	-1.02029	1.68e-05	0.00013338	yes	down	4.93	3.86	3.96	2.67	3.65	3.35	4.25	3.22333
gene-LOC118269207	LOC118269207	GATOR complex protein NPRL2-like	2.683	1.4241	1.91e-05	0.000149145	yes	up	2.2	1.04	0.56	5.15	4.74	5.15	1.26667	5.01333
gene-LOC118280079	LOC118280079	aldo-keto reductase AKR2E4-like, transcript variant X1	0.414	-1.27068	1.98e-05	0.000154064	yes	down	4.77	7.23	5.71	4.48	3.54	3.38	5.90333	3.8
gene-LOC118266792	LOC118266792	uncharacterized LOC118266792	0.325	-1.6203	2.01e-05	0.000155926	yes	down	0.66	0.54	0.48	0.38	0.24	0.22	0.56	0.28
gene-LOC118273854	LOC118273854	cuticle protein 16.5-like	0.341	-1.55422	2.13e-05	0.000163845	yes	down	2.87	3.21	2.81	1.51	1.89	1.33	2.96333	1.57667
gene-LOC118264785	LOC118264785	protein I'm not dead yet-like, transcript variant X1	0.268	-1.90077	2.16e-05	0.000166292	yes	down	1.28	2.69	2.86	0.82	1.08	1	2.27667	0.966667
gene-AOT28_gp04	ND4L	NADH dehydrogenase subunit 4L	0.421	-1.24904	2.19e-05	0.000168451	yes	down	108.76	151.12	174.86	73.74	103.32	91.78	144.913	89.6133
gene-LOC118262908	LOC118262908	uncharacterized LOC118262908	0.014	-6.17041	2.24e-05	0.000172253	yes	down	0.78	0.73	0.62	0	0	0	0.71	0
gene-LOC118265831	LOC118265831	protein disabled-like, transcript variant X1	2.108	1.07582	2.26e-05	0.000173028	yes	up	0.87	0.7	0.24	1.86	1.85	2.05	0.603333	1.92
gene-LOC118268181	LOC118268181	myophilin-like	0.308	-1.7	2.29e-05	0.000174921	yes	down	4.15	4.07	5.57	2.39	2.27	1.92	4.59667	2.19333
gene-LOC118277177	LOC118277177	uncharacterized LOC118277177	0.464	-1.10628	2.34e-05	0.000178753	yes	down	10.93	12.92	13.02	9.62	8.61	8.13	12.29	8.78667
gene-LOC118280654	LOC118280654	fibulin-1-like, transcript variant X1	0.409	-1.28945	2.36e-05	0.000179875	yes	down	1.7	1.81	1.65	1.02	1.14	1.1	1.72	1.08667
gene-LOC118279056	LOC118279056	autophagy-related protein 101-like	0.475	-1.07364	2.44e-05	0.000185387	yes	down	3.62	3.06	4.69	2.62	2.89	3	3.79	2.83667
gene-LOC118275346	LOC118275346	uncharacterized LOC118275346	2.734	1.45109	2.51e-05	0.000189363	yes	up	2.1	0.71	0.99	4.97	4.97	5.68	1.26667	5.20667
gene-LOC118273195	LOC118273195	heparin sulfate O-sulfotransferase-like	3.204	1.67972	2.53e-05	0.000190711	yes	up	0.91	0.4	0.23	2.55	2.9	2.33	0.513333	2.59333
gene-LOC118281605	LOC118281605	phosphatidate cytidylyltransferase, photoreceptor-specific-like	2.038	1.02721	2.55e-05	0.000191943	yes	up	3.18	1.88	1.09	7.07	5.96	5.85	2.05	6.29333
gene-AOT28_gp01	ND1	NADH dehydrogenase subunit 1	0.486	-1.04045	2.56e-05	0.000192573	yes	down	230.43	264.86	387.96	222.77	230.95	226.74	294.417	226.82
gene-LOC118267323	LOC118267323	guanine nucleotide-binding protein subunit alpha homolog	2.288	1.19397	2.71e-05	0.00020274	yes	up	2.31	1.33	0.72	4.98	4.97	4.87	1.45333	4.94
gene-LOC118276448	LOC118276448	uncharacterized LOC118276448, transcript variant X1	2.005	1.00345	2.78e-05	0.00020762	yes	up	0.56	0.45	0.33	1.35	1.24	1.51	0.446667	1.36667
gene-LOC118272798	LOC118272798	cysteine sulfinic acid decarboxylase-like	0.442	-1.1763	2.89e-05	0.000214815	yes	down	3.77	4.45	4.6	3.77	2.81	2.28	4.27333	2.95333
gene-LOC118262639	LOC118262639	DNA-3-methyladenine glycosylase 1-like	8.619	3.10758	2.95e-05	0.000218946	yes	up	1.02	0.81	0.27	5.43	12.02	9.22	0.7	8.89
gene-LOC118275608	LOC118275608	uncharacterized LOC118275608	0.493	-1.01962	3.1e-05	0.000228793	yes	down	9.35	13.15	13.46	8.31	8.91	10.72	11.9867	9.31333
gene-LOC118271476	LOC118271476	atrial natriuretic peptide-converting enzyme-like, transcript variant X1	3.866	1.95097	3.34e-05	0.000244696	yes	up	0.05	0.05	0.04	0.3	0.29	0.24	0.0466667	0.276667
gene-LOC118265739	LOC118265739	general odorant-binding protein 1-like	4.991	2.31938	3.46e-05	0.000252393	yes	up	0.3	0.74	0.72	3.77	5.34	4.4	0.586667	4.50333
gene-LOC118270004	LOC118270004	lysozyme-like	5.547	2.47164	3.63e-05	0.000264379	yes	up	0.16	0.42	0.82	3.67	4.72	3.86	0.466667	4.08333
gene-LOC118275620	LOC118275620	gamma-interferon-inducible lysosomal thiol reductase-like	2.201	1.1382	3.98e-05	0.000286673	yes	up	0.58	0.43	0.61	1.74	1.78	2.02	0.54	1.84667
gene-LOC118278485	LOC118278485	coiled-coil domain-containing protein 186-like, transcript variant X1	2.094	1.06642	4.01e-05	0.000288382	yes	up	1.7	1.5	0.67	3.91	4.31	3.99	1.29	4.07
gene-LOC118266678	LOC118266678	uncharacterized LOC118266678	3.046	1.60701	4.08e-05	0.000292663	yes	up	0.78	0.53	0.1	0.7	1.85	1.69	0.47	1.41333
gene-LOC118274730	LOC118274730	pupal cuticle protein-like	0.422	-1.24523	4.16e-05	0.000297334	yes	down	4.03	3.53	2.91	2.25	1.74	2.82	3.49	2.27
gene-LOC118264174	LOC118264174	uncharacterized LOC118264174	3.015	1.59219	4.43e-05	0.000314585	yes	up	1.31	0.21	0.17	1.95	3.83	3.15	0.563333	2.97667
gene-LOC118270228	LOC118270228	tetraspanin-33-like, transcript variant X1	2.483	1.31202	4.45e-05	0.000316045	yes	up	0.94	0.58	0.41	2.33	2.53	2.4	0.643333	2.42
gene-LOC118263404	LOC118263404	epithelial discoidin domain-containing receptor 1-like, transcript variant X1	4.074	2.02638	4.52e-05	0.000320319	yes	up	0.65	0.43	0.19	1.77	2.45	3.15	0.423333	2.45667
gene-LOC118264765	LOC118264765	uncharacterized LOC118264765	0.323	-1.62883	4.65e-05	0.000327997	yes	down	24.55	21.52	22.85	8.33	8.44	15.57	22.9733	10.78
gene-LOC118268737	LOC118268737	zinc finger protein 665-like, transcript variant X1	2.618	1.38861	4.73e-05	0.0003328	yes	up	1.09	0.47	0.26	2.34	2.17	2.51	0.606667	2.34
gene-LOC118263535	LOC118263535	G1/S-specific cyclin-D3-like	2.284	1.19132	4.76e-05	0.000334717	yes	up	1.57	1.7	0.69	5.25	4.28	4.12	1.32	4.55
gene-LOC118280718	LOC118280718	potassium channel subfamily K member 9-like, transcript variant X1	3.747	1.90591	4.93e-05	0.000345331	yes	up	2.21	0.1	0.06	0.96	0.81	4.32	0.79	2.03
gene-LOC118273466	LOC118273466	larval/pupal rigid cuticle protein 66-like	0.491	-1.02736	4.95e-05	0.000346129	yes	down	11.18	12.51	14.02	8.36	9.74	9.76	12.57	9.28667
gene-LOC118277043	LOC118277043	uncharacterized LOC118277043	2.745	1.45664	5.33e-05	0.000370059	yes	up	2.53	0.99	0.7	6.11	5.99	5.02	1.40667	5.70667
gene-LOC118273701	LOC118273701	class E basic helix-loop-helix protein 22-like	7.728	2.95016	5.49e-05	0.000380073	yes	up	0.11	0.02	0.05	0.7	0.84	0.56	0.06	0.7
gene-LOC118268772	LOC118268772	septin-2-like, transcript variant X1	2.011	1.00766	5.74e-05	0.000394995	yes	up	1.15	1.13	0.62	2.81	3.05	2.96	0.966667	2.94
gene-LOC118266495	LOC118266495	uncharacterized LOC118266495	2.08	1.0564	5.75e-05	0.000395265	yes	up	0.34	0.24	0.18	0.72	0.8	0.91	0.253333	0.81
gene-LOC118263646	LOC118263646	low-density lipoprotein receptor-related protein 4-like	2.148	1.10315	5.9e-05	0.000405017	yes	up	1.15	0.73	0.37	2.27	2.53	2.38	0.75	2.39333
gene-LOC118263413	LOC118263413	apoptosis inhibitor 5-like	2.156	1.10823	6.4e-05	0.000435769	yes	up	1.56	1.39	0.72	3.52	4.56	3.92	1.22333	4
gene-LOC118282461	LOC118282461	proton-coupled folate transporter-like	0.321	-1.64138	6.45e-05	0.000438962	yes	down	0.73	0.96	0.69	0.29	0.48	0.41	0.793333	0.393333
gene-LOC118281479	LOC118281479	putative nuclease HARBI1	52.889	5.72489	6.46e-05	0.000439133	yes	up	0	0	0	0.42	0.67	0.63	0	0.573333
gene-LOC118272533	LOC118272533	uncharacterized LOC118272533	2.77	1.46989	6.51e-05	0.000442514	yes	up	0.7	0.29	0.29	1.72	1.54	2.06	0.426667	1.77333
gene-LOC118274212	LOC118274212	tumor necrosis factor alpha-induced protein 8-like protein, transcript variant X1	2.106	1.07456	6.61e-05	0.000448758	yes	up	9.23	4.38	3.44	17.89	18.26	17.04	5.68333	17.73
gene-LOC118280637	LOC118280637	calcium-dependent secretion activator-like, transcript variant X1	2.047	1.03325	6.66e-05	0.000451037	yes	up	53.57	37.95	32.28	51.74	62.45	85.31	41.2667	66.5
gene-LOC118276132	LOC118276132	PWWP domain-containing protein 2A-like, transcript variant X1	2.022	1.01584	8.1e-05	0.000536047	yes	up	3.79	2.8	1.51	7.68	7.48	9.51	2.7	8.22333
gene-LOC118277307	LOC118277307	transmembrane protein 165-like, transcript variant X1	2.03	1.02177	8.45e-05	0.000557559	yes	up	7.66	4.84	1.57	17.32	15.34	13.6	4.69	15.42
gene-LOC118265933	LOC118265933	probable beta-hexosaminidase fdl	3.579	1.83943	9.19e-05	0.000599324	yes	up	0.55	0.17	0.11	1.66	1.61	1.16	0.276667	1.47667
gene-LOC118279390	LOC118279390	uncharacterized LOC118279390, transcript variant X1	2.118	1.08236	9.29e-05	0.000604665	yes	up	6.44	3.26	1.63	13.45	12.53	12	3.77667	12.66
gene-LOC118275742	LOC118275742	uncharacterized LOC118275742	48.963	5.61361	9.41e-05	0.00061121	yes	up	0	0	0	0.39	0.36	0.4	0	0.383333
gene-LOC118262660	LOC118262660	heparanase-like	2.454	1.29486	0.000112593	0.000716128	yes	up	0.43	0.27	0.21	1.2	0.97	1.2	0.303333	1.12333
gene-LOC118282073	LOC118282073	uncharacterized LOC118282073	3.01	1.58994	0.000117101	0.00074127	yes	up	1.03	0.33	0.31	3.46	3.81	2.52	0.556667	3.26333
gene-LOC118269184	LOC118269184	serine--pyruvate aminotransferase, mitochondrial-like	2.599	1.378	0.000118462	0.000749172	yes	up	0.73	0.81	1.26	3.77	3.62	3.99	0.933333	3.79333
gene-LOC118281060	LOC118281060	uncharacterized LOC118281060	3.492	1.80387	0.000118704	0.000750351	yes	up	0.09	0.05	0.1	0.34	0.66	0.54	0.08	0.513333
gene-LOC118281118	LOC118281118	uncharacterized LOC118281118	0.469	-1.09369	0.000124594	0.000784243	yes	down	7.64	7.65	4.73	4.78	4.78	4.6	6.67333	4.72
gene-LOC118262438	LOC118262438	zinc finger protein 62 homolog, transcript variant X2	2.264	1.17904	0.000126482	0.000793883	yes	up	0.32	0.14	0.19	0.78	0.73	0.73	0.216667	0.746667
gene-LOC118263587	LOC118263587	phospholipase D1-like, transcript variant X1	3.062	1.61469	0.000126559	0.000793997	yes	up	0.67	0.27	0.45	1.51	2.51	3.41	0.463333	2.47667
gene-LOC118267780	LOC118267780	fatty acyl-CoA reductase wat-like	2.873	1.52279	0.000127972	0.000802106	yes	up	0.44	0.69	0.32	2.04	2.38	2	0.483333	2.14
gene-LOC118274468	LOC118274468	uncharacterized LOC118274468, transcript variant X2	2.421	1.27554	0.000130336	0.00081616	yes	up	0.41	0.19	0.11	0.81	0.95	0.79	0.236667	0.85
gene-LOC118265588	LOC118265588	1-phosphatidylinositol 4,5-bisphosphate phosphodiesterase classes I and II-like, transcript variant X1	3.052	1.60993	0.000132917	0.00083076	yes	up	1.44	0.47	0.82	3.85	4.46	3.59	0.91	3.96667
gene-LOC118265105	LOC118265105	thyrostimulin beta-5 subunit-like	0.37	-1.43305	0.000139172	0.000866617	yes	down	6.87	5.69	4.51	3.51	3.15	2.81	5.69	3.15667
gene-LOC118269536	LOC118269536	probable 2-oxoglutarate dehydrogenase E1 component DHKTD1 homolog, mitochondrial	0.489	-1.03356	0.000140266	0.000872948	yes	down	1.29	1.41	1.29	0.96	0.87	1.18	1.33	1.00333
gene-LOC118264711	LOC118264711	WD repeat-containing protein 81-like	2.033	1.02346	0.000140663	0.000874677	yes	up	0.42	0.3	0.16	0.9	0.84	0.97	0.293333	0.903333
gene-LOC118272503	LOC118272503	transmembrane protein 64-like	2.102	1.07199	0.000141216	0.0008773	yes	up	1.94	1.1	0.72	4.02	3.67	4.14	1.25333	3.94333
gene-LOC118269775	LOC118269775	uncharacterized LOC118269775	2.031	1.0225	0.000146868	0.000908191	yes	up	1.14	0.76	0.47	2.46	2.24	2.55	0.79	2.41667
gene-LOC118266389	LOC118266389	neuralized-like protein 2	2.624	1.39172	0.000148569	0.00091701	yes	up	0.22	0.23	0.16	0.92	0.78	0.74	0.203333	0.813333
gene-LOC118276501	LOC118276501	serum response factor homolog	3.523	1.81687	0.000149202	0.00092049	yes	up	0.91	0.21	0.2	1.88	2.5	2.54	0.44	2.30667
gene-LOC118278718	LOC118278718	uncharacterized LOC118278718	0.486	-1.04021	0.000150426	0.000926422	yes	down	13.8	14.56	15.31	8.9	9.52	14.23	14.5567	10.8833
gene-LOC118281457	LOC118281457	uncharacterized LOC118281457	35.263	5.14009	0.00015044	0.000926422	yes	up	0.01	0	0	0.16	0.19	0.22	0.00333333	0.19
gene-LOC118274886	LOC118274886	uncharacterized LOC118274886	0.224	-2.16026	0.000152879	0.000938113	yes	down	1.54	1.93	1.86	0.47	0.75	0.71	1.77667	0.643333
gene-LOC118271893	LOC118271893	uncharacterized LOC118271893	0.016	-5.93377	0.000152901	0.000938113	yes	down	0.41	1.04	1.01	0	0	0	0.82	0
gene-LOC118269018	LOC118269018	uncharacterized LOC118269018	2.602	1.37965	0.000164707	0.00100364	yes	up	0.4	0.32	0.22	1.15	1.11	1.44	0.313333	1.23333
gene-LOC118276935	LOC118276935	uncharacterized LOC118276935	0.386	-1.37515	0.000167703	0.00101804	yes	down	2.82	3.34	3.13	2.57	1.25	1.69	3.09667	1.83667
gene-LOC118263098	LOC118263098	ras-related protein Rab-9B-like	2.007	1.00536	0.000170073	0.00103023	yes	up	4.13	1.96	1.64	7.35	8.09	7.79	2.57667	7.74333
gene-LOC118267715	LOC118267715	drebrin-like protein	0.373	-1.42364	0.000170493	0.00103231	yes	down	2.16	2.87	1.91	1.16	1.68	1.14	2.31333	1.32667
gene-LOC118280221	LOC118280221	anoctamin-4-like, transcript variant X2	2.617	1.38806	0.000172648	0.00104393	yes	up	0.47	0.24	0.12	1.19	1.22	1.04	0.276667	1.15
gene-LOC118277675	LOC118277675	myrosinase 1-like	0.153	-2.70821	0.000174062	0.00105017	yes	down	0.54	0.98	0.38	0.19	0.08	0.2	0.633333	0.156667
gene-LOC118262014	LOC118262014	elongation of very long chain fatty acids protein AAEL008004-like	8.326	3.05768	0.000178331	0.00107199	yes	up	0.04	0.07	0.07	0.63	0.57	0.92	0.06	0.706667
gene-LOC118269608	LOC118269608	vesicular acetylcholine transporter-like	4.343	2.1186	0.000192765	0.00115099	yes	up	0.22	0.08	0.02	0.62	0.77	0.64	0.106667	0.676667
gene-LOC118275684	LOC118275684	hemicentin-1-like, transcript variant X1	2.419	1.27427	0.000197503	0.00117665	yes	up	1.24	0.56	0.39	2.35	2.83	2.75	0.73	2.64333
gene-LOC118278116	LOC118278116	acyl-CoA synthetase short-chain family member 3, mitochondrial-like	3.489	1.80268	0.000202841	0.0012063	yes	up	0.19	0.26	0.15	1.1	1.18	0.93	0.2	1.07
gene-LOC118262395	LOC118262395	protein vav-like	2.551	1.35093	0.000203029	0.00120689	yes	up	7.92	14.76	3.51	11.63	18.07	28.71	8.73	19.47
gene-LOC118281129	LOC118281129	M-phase inducer phosphatase-like, transcript variant X1	2.118	1.08248	0.000208591	0.0012361	yes	up	1.87	1.21	0.56	3.64	4.11	3.81	1.21333	3.85333
gene-LOC118269492	LOC118269492	carboxypeptidase M-like	0.477	-1.06816	0.000210542	0.001246	yes	down	4.64	2.62	2.95	2.19	2.52	2.69	3.40333	2.46667
gene-LOC118280599	LOC118280599	muscle calcium channel subunit alpha-1-like, transcript variant X1	2.047	1.03348	0.0002154	0.00127137	yes	up	2.86	1.61	0.85	5.38	5.58	5.13	1.77333	5.36333
gene-LOC118277115	LOC118277115	SH3 domain-binding protein 5-like, transcript variant X1	5.121	2.35651	0.000219747	0.00129418	yes	up	0.68	0.17	0.13	1.92	2.83	1.92	0.326667	2.22333
gene-LOC118264719	LOC118264719	uncharacterized LOC118264719	3.802	1.92691	0.000220189	0.0012962	yes	up	0.09	0.05	0.02	0.28	0.32	0.33	0.0533333	0.31
gene-LOC118267592	LOC118267592	G-protein coupled receptor moody-like	2.746	1.45745	0.000224209	0.00131466	yes	up	3.28	1.11	0.76	6.7	7.42	6.55	1.71667	6.89
gene-LOC118272328	LOC118272328	uncharacterized LOC118272328, transcript variant X2	2.18	1.12409	0.000225822	0.00132179	yes	up	1.26	0.78	0.61	2.53	3.04	3.27	0.883333	2.94667
gene-LOC118274897	LOC118274897	small G protein signaling modulator 2-like, transcript variant X1	3.129	1.64549	0.000226694	0.00132458	yes	up	0.14	0.1	0.08	0.62	0.79	0.75	0.106667	0.72
gene-LOC118263466	LOC118263466	tyrosine-protein phosphatase non-receptor type 11-like	2.016	1.01132	0.000243355	0.00140917	yes	up	1.76	0.85	0.77	3.33	3.12	3.81	1.12667	3.42
gene-LOC118262373	LOC118262373	uncharacterized LOC118262373, transcript variant X1	3.123	1.64288	0.000245851	0.0014207	yes	up	0.17	0.15	0.03	0.61	0.74	0.47	0.116667	0.606667
gene-LOC118270141	LOC118270141	uncharacterized LOC118270141	2.607	1.38265	0.000246155	0.00142151	yes	up	0.61	0.85	0.31	1.48	2.08	2.21	0.59	1.92333
gene-LOC118262951	LOC118262951	carbohydrate sulfotransferase 4-like, transcript variant X2	2.358	1.23779	0.000255821	0.0014716	yes	up	0.41	0.31	0.15	1.1	0.93	1.1	0.29	1.04333
gene-LOC118274338	LOC118274338	uncharacterized LOC118274338	0.428	-1.22268	0.000257782	0.00148078	yes	down	2.45	4.26	2.6	1.48	2.35	2.05	3.10333	1.96
gene-LOC118264580	LOC118264580	protein I'm not dead yet-like, transcript variant X1	0.025	-5.30342	0.000262394	0.00150424	yes	down	0.44	0.87	0.76	0	0	0.1	0.69	0.0333333
gene-LOC118267836	LOC118267836	keratin-associated protein 19-2-like	0.468	-1.09444	0.000270856	0.00155009	yes	down	7.22	7.78	7.14	5.78	4.39	5.84	7.38	5.33667
gene-LOC118280189	LOC118280189	uncharacterized LOC118280189	45.164	5.49711	0.000282048	0.00160656	yes	up	0	0	0	0.39	0.25	0.15	0	0.263333
gene-LOC118271996	LOC118271996	uncharacterized LOC118271996	3.202	1.67918	0.000301544	0.00170454	yes	up	0.58	0.33	0.26	1.97	1.98	1.68	0.39	1.87667
gene-LOC118268902	LOC118268902	uncharacterized LOC118268902	3.077	1.62169	0.00030459	0.0017174	yes	up	0.62	0.28	0.1	1.46	1.72	1.34	0.333333	1.50667
gene-LOC118269720	LOC118269720	putative transporter svop-1	2.113	1.07925	0.000314168	0.00176248	yes	up	2.02	0.91	1.09	4	4.2	4.7	1.34	4.3
gene-LOC118276617	LOC118276617	pleckstrin homology-like domain family B member 2, transcript variant X1	2.341	1.22712	0.000314712	0.00176479	yes	up	0.8	0.45	0.23	1.79	1.5	1.69	0.493333	1.66
gene-LOC118274989	LOC118274989	fatty acid synthase-like	6.131	2.61609	0.000319282	0.00178667	yes	up	0.12	0.05	0.06	0.88	1.62	0.86	0.0766667	1.12
gene-LOC118268227	LOC118268227	STAM-binding protein-like A	3.307	1.7257	0.000339289	0.00188756	yes	up	0.93	0.55	0.12	2.57	2.69	2.53	0.533333	2.59667
gene-LOC118266157	LOC118266157	venom carboxylesterase-6-like	0.454	-1.14063	0.000351032	0.00194399	yes	down	1.77	1.47	1.21	1.18	0.84	1.06	1.48333	1.02667
gene-LOC118274692	LOC118274692	LIM domain kinase 1-like, transcript variant X1	2.138	1.09599	0.000358419	0.0019767	yes	up	2.04	1.22	0.54	4.02	4.09	3.89	1.26667	4
gene-LOC118274481	LOC118274481	bicaudal D-related protein homolog	2.268	1.18112	0.000389112	0.00213015	yes	up	1.55	0.74	0.39	2.95	3.14	2.92	0.893333	3.00333
gene-LOC118273119	LOC118273119	uncharacterized LOC118273119	0.027	-5.20114	0.00038934	0.00213053	yes	down	0.41	0.43	0.73	0	0	0.06	0.523333	0.02
gene-LOC118276471	LOC118276471	histidine-rich glycoprotein-like, transcript variant X1	0.418	-1.25803	0.00039055	0.0021354	yes	down	8.39	8.07	7.32	3.18	4.66	6.16	7.92667	4.66667
gene-LOC118269932	LOC118269932	17-beta-hydroxysteroid dehydrogenase 13-like, transcript variant X1	2.951	1.56096	0.000398391	0.00217117	yes	up	0.34	0.22	0.18	0.93	0.81	1.49	0.246667	1.07667
gene-LOC118267633	LOC118267633	serine/arginine repetitive matrix protein 1-like	2.13	1.0911	0.000401044	0.00218206	yes	up	0.79	0.71	0.34	2.04	2.35	1.57	0.613333	1.98667
gene-LOC118274830	LOC118274830	uncharacterized LOC118274830	4.137	2.04861	0.000405643	0.00220529	yes	up	0.18	0.4	0.02	0.96	0.75	0.93	0.2	0.88
gene-LOC118263465	LOC118263465	DENN domain-containing protein 5B-like	2.424	1.27757	0.000413429	0.00224397	yes	up	3.69	1.91	1.06	7.59	7.08	9.28	2.22	7.98333
gene-LOC118273041	LOC118273041	plexin-B-like	2.196	1.13469	0.000414379	0.0022473	yes	up	1	0.7	0.27	2.23	2.17	2.02	0.656667	2.14
gene-LOC118267804	LOC118267804	cytochrome b561 domain-containing protein 1-like	43.638	5.44751	0.000415021	0.00224987	yes	up	0	0	0	0.97	0.31	0.82	0	0.7
gene-LOC118263008	LOC118263008	ecdysone-induced protein 74EF-like, transcript variant X2	2.279	1.1885	0.000421238	0.00227803	yes	up	3.17	1.4	0.8	5.92	5.44	6.48	1.79	5.94667
gene-LOC118267562	LOC118267562	NPC intracellular cholesterol transporter 1 homolog 1b-like	2.838	1.50488	0.000427465	0.0023061	yes	up	0.21	0.12	0.13	0.76	0.59	0.64	0.153333	0.663333
gene-LOC118262022	LOC118262022	cuticle protein 8-like	0.102	-3.28726	0.000436625	0.00235077	yes	down	0.8	1.18	0.77	0.12	0.22	0.2	0.916667	0.18
gene-LOC118266666	LOC118266666	protein sidekick-like	2.335	1.22372	0.000442702	0.00237774	yes	up	0.67	0.44	0.25	1.72	1.5	1.31	0.453333	1.51
gene-LOC118279530	LOC118279530	cyclin-T-like	2.478	1.30926	0.000455904	0.0024408	yes	up	1.79	0.74	0.46	3.92	3.57	3.4	0.996667	3.63
gene-LOC118271439	LOC118271439	uncharacterized LOC118271439	2.194	1.1335	0.000468648	0.00250002	yes	up	2.97	1.8	1.11	6.6	7.36	5.4	1.96	6.45333
gene-LOC118269287	LOC118269287	myosin-11-like	2.369	1.24426	0.000469228	0.0025014	yes	up	0.28	0.18	0.12	0.7	0.63	0.75	0.193333	0.693333
gene-LOC118279223	LOC118279223	titin-like	2.981	1.57585	0.000472772	0.00251499	yes	up	1.38	0.7	0.18	3.22	3.41	3.19	0.753333	3.27333
gene-LOC118266020	LOC118266020	chaoptin-like	2.049	1.0351	0.000486405	0.00258032	yes	up	0.93	0.75	0.38	2.52	2.16	1.71	0.686667	2.13
gene-LOC118275077	LOC118275077	ceramide synthase 6-like	0.47	-1.08892	0.000486726	0.002581	yes	down	2.18	2.11	2.36	1.4	1.51	1.96	2.21667	1.62333
gene-LOC118279605	LOC118279605	actin, alpha skeletal muscle-like	0.416	-1.26535	0.000487776	0.00258554	yes	down	5.09	8.35	8.97	6.03	4.12	4.88	7.47	5.01
gene-LOC118264171	LOC118264171	uncharacterized LOC118264171	2.373	1.24653	0.000495721	0.00262038	yes	up	0.95	1.57	0.68	3.62	2.78	5.2	1.06667	3.86667
gene-LOC118276767	LOC118276767	sprouty-related, EVH1 domain-containing protein 1-like, transcript variant X1	2.149	1.10349	0.000504947	0.00266704	yes	up	2.57	1.26	0.8	5.05	4.84	4.99	1.54333	4.96
gene-LOC118279157	LOC118279157	homer protein homolog 2-like, transcript variant X1	2.188	1.12982	0.000505872	0.00267087	yes	up	1.17	0.81	0.34	2.52	2.24	2.85	0.773333	2.53667
gene-LOC118267568	LOC118267568	neurogenic differentiation factor 2-like	2.775	1.47259	0.000509444	0.0026876	yes	up	1.57	1.14	1.02	6.14	5.28	4.24	1.24333	5.22
gene-LOC118267656	LOC118267656	F-actin-monooxygenase MICAL3-like, transcript variant X1	2.88	1.52588	0.000509809	0.00268847	yes	up	0.23	0.11	0.06	0.66	0.62	0.41	0.133333	0.563333
gene-LOC118281683	LOC118281683	uncharacterized LOC118281683	2.077	1.05441	0.000511935	0.00269781	yes	up	1.04	1.17	0.82	2.92	3.53	3.2	1.01	3.21667
gene-LOC118269808	LOC118269808	roundabout homolog 2-like	2.139	1.09711	0.000526452	0.00276532	yes	up	0.43	0.41	0.22	1.02	1.16	1.25	0.353333	1.14333
gene-LOC118264542	LOC118264542	uncharacterized LOC118264542	2.16	1.11127	0.000526806	0.00276609	yes	up	0.5	0.38	0.2	1.2	1.29	1.06	0.36	1.18333
gene-LOC118262356	LOC118262356	uncharacterized LOC118262356	0.429	-1.22027	0.000527102	0.00276656	yes	down	3.01	2.24	2.9	1.98	2.1	1.32	2.71667	1.8
gene-LOC118276584	LOC118276584	spherulin-2A-like	2.676	1.42009	0.000544686	0.00284918	yes	up	1.29	1.22	0.59	3.09	4.71	4.77	1.03333	4.19
gene-LOC118268223	LOC118268223	uncharacterized protein K02A2.6-like	42.153	5.39756	0.00055984	0.0029189	yes	up	0	0	0	0.06	0.2	0.13	0	0.13
gene-LOC118270607	LOC118270607	attractin-like protein 1, transcript variant X1	3.334	1.73712	0.000560524	0.00292132	yes	up	0.41	0.14	0.07	1.04	1.02	0.89	0.206667	0.983333
gene-LOC118281429	LOC118281429	uncharacterized LOC118281429	5.337	2.41591	0.000569255	0.00295875	yes	up	0.37	0.33	0	1.92	1.45	2.19	0.233333	1.85333
gene-LOC118272137	LOC118272137	WD repeat and HMG-box DNA-binding protein 1-like, transcript variant X2	2.462	1.29956	0.000572095	0.00297236	yes	up	2.11	1.71	1.52	5.2	6.86	6.13	1.78	6.06333
gene-LOC118270242	LOC118270242	mushroom body large-type Kenyon cell-specific protein 1-like, transcript variant X1	2.168	1.11665	0.000594185	0.00307636	yes	up	8.64	3.52	4	15.01	16.41	13.54	5.38667	14.9867
gene-LOC118272887	LOC118272887	uncharacterized LOC118272887	38.27	5.25813	0.000594942	0.00307909	yes	up	0	0	0	0.44	0.85	0.52	0	0.603333
gene-LOC118280836	LOC118280836	uncharacterized LOC118280836, transcript variant X2	2.526	1.33687	0.000596219	0.00308331	yes	up	0.56	0.29	0.28	0.93	0.91	0.97	0.376667	0.936667
gene-LOC118273464	LOC118273464	neuroligin-1-like	2.799	1.48505	0.000599727	0.00309905	yes	up	0.1	0.1	0.09	0.34	0.42	0.49	0.0966667	0.416667
gene-LOC118274695	LOC118274695	yrdC domain-containing protein, mitochondrial-like	0.03	-5.06297	0.000608296	0.00313916	yes	down	0.45	0.87	0.55	0	0.08	0	0.623333	0.0266667
gene-LOC118271027	LOC118271027	neuropeptides capa receptor-like, transcript variant X1	0.453	-1.1409	0.000608428	0.00313916	yes	down	20.03	5.05	5.1	11.16	9.54	5.78	10.06	8.82667
gene-LOC118282233	LOC118282233	retinol dehydrogenase 11-like	3.816	1.93207	0.000609041	0.00314111	yes	up	0.31	0.11	0.09	0.76	1.11	1.01	0.17	0.96
gene-LOC118263619	LOC118263619	major facilitator superfamily domain-containing protein 6-like, transcript variant X1	2.268	1.18134	0.000632777	0.00325127	yes	up	1.01	0.57	0.29	1.82	2.42	2.1	0.623333	2.11333
gene-LOC118263667	LOC118263667	N-acetylgalactosaminyltransferase 6-like, transcript variant X1	2.025	1.0178	0.000633097	0.00325137	yes	up	2	1.19	0.65	3.94	4.37	3.28	1.28	3.86333
gene-LOC118279657	LOC118279657	pupal cuticle protein PCP52-like	0.427	-1.22764	0.000649038	0.00332303	yes	down	2.89	3.03	2.73	1.84	1.42	2.35	2.88333	1.87
gene-LOC118274254	LOC118274254	TP53-binding protein 1-like, transcript variant X1	2.379	1.25029	0.000661267	0.00337014	yes	up	0.62	0.26	0.2	1.1	1.44	1.32	0.36	1.28667
gene-LOC118269242	LOC118269242	uncharacterized LOC118269242, transcript variant X2	0.301	-1.73454	0.00067746	0.00344478	yes	down	1.97	2.26	3.51	1.21	1.48	0.95	2.58	1.21333
gene-LOC118265930	LOC118265930	WD repeat-containing protein CG11141-like	2.613	1.3855	0.000681007	0.00346019	yes	up	0.69	0.34	0.14	1.24	1.78	1.48	0.39	1.5
gene-LOC118276282	LOC118276282	circadian clock-controlled protein daywake-like	2.514	1.33025	0.000699078	0.00354392	yes	up	1.29	3.01	1.33	6.07	7.7	7.96	1.87667	7.24333
gene-LOC118274147	LOC118274147	kynureninase-like	0.242	-2.04612	0.000703111	0.00355866	yes	down	0.95	0.86	0.56	0.33	0.26	0.29	0.79	0.293333
gene-LOC118277538	LOC118277538	longitudinals lacking protein-like, transcript variant X1	2.535	1.34181	0.000705807	0.00356856	yes	up	6.6	4.61	1.28	17.51	14.66	14.14	4.16333	15.4367
gene-LOC118279206	LOC118279206	RING-box protein 2-like	0.414	-1.27079	0.00071131	0.00359095	yes	down	10.16	7.56	9.17	5.88	7.03	4.01	8.96333	5.64
gene-LOC118272102	LOC118272102	trichohyalin-like	0.086	-3.54224	0.0007161	0.00361376	yes	down	0.28	0.44	1.63	0.29	0	0.05	0.783333	0.113333
gene-LOC118272463	LOC118272463	calcium-transporting ATPase type 2C member 1-like, transcript variant X1	2.333	1.22239	0.000725885	0.00365624	yes	up	1.27	0.48	0.33	2.32	2.54	2.28	0.693333	2.38
gene-LOC118277327	LOC118277327	ethanolaminephosphotransferase 1-like	2.848	1.51011	0.000731706	0.00367769	yes	up	0.75	0.33	0.17	1.47	1.67	2.1	0.416667	1.74667
gene-LOC118268454	LOC118268454	uncharacterized LOC118268454	4.202	2.07099	0.000743149	0.00372914	yes	up	0.07	0.03	0.02	0.24	0.27	0.24	0.04	0.25
gene-LOC118280426	LOC118280426	breast cancer type 2 susceptibility protein-like, transcript variant X1	2.537	1.34301	0.000746403	0.00374266	yes	up	0.08	0.12	0.07	0.35	0.36	0.31	0.09	0.34
gene-LOC118280003	LOC118280003	uncharacterized LOC118280003, transcript variant X1	2.706	1.43637	0.000750913	0.00376386	yes	up	0.51	0.2	0.12	1.03	1.24	1	0.276667	1.09
gene-LOC118266610	LOC118266610	sulfotransferase 1E1-like	0.155	-2.6933	0.000759029	0.00379619	yes	down	0.57	0.65	0.49	0.15	0.11	0.15	0.57	0.136667
gene-LOC118275623	LOC118275623	uncharacterized LOC118275623	13.585	3.76396	0.000781285	0.00389418	yes	up	0	0	0.79	6.45	4.32	8.89	0.263333	6.55333
gene-LOC118268683	LOC118268683	Fanconi anemia group M protein-like	2.426	1.27877	0.000803878	0.00399339	yes	up	0.23	0.12	0.11	0.54	0.51	0.63	0.153333	0.56
gene-LOC118275848	LOC118275848	neurexin-1-like, transcript variant X1	2.501	1.32262	0.000806971	0.00400727	yes	up	0.4	0.25	0.09	0.81	1.09	0.86	0.246667	0.92
gene-LOC118263410	LOC118263410	tyrosine-protein kinase Btk29A-like, transcript variant X1	2.774	1.47205	0.000860195	0.00424162	yes	up	0.29	0.09	0.17	0.81	0.86	0.65	0.183333	0.773333
gene-LOC118271983	LOC118271983	uncharacterized protein DDB_G0284459-like, transcript variant X1	2.677	1.42043	0.000866715	0.00426904	yes	up	1.17	0.26	0.27	1.9	2.39	2.2	0.566667	2.16333
gene-LOC118273913	LOC118273913	cytochrome P450 6T2-like	17.61	4.1383	0.000929175	0.00453066	yes	up	0.03	0	0.03	0.51	0.31	0.7	0.02	0.506667
gene-LOC118272889	LOC118272889	tonsoku-like protein	2.555	1.3532	0.000961964	0.00467105	yes	up	0.17	0.19	0.08	0.53	0.56	0.65	0.146667	0.58
gene-LOC118272690	LOC118272690	unconventional myosin-IXAa-like	2.467	1.30255	0.000962792	0.00467211	yes	up	0.31	0.25	0.14	0.82	0.71	0.6	0.233333	0.71
gene-LOC118265336	LOC118265336	uncharacterized LOC118265336, transcript variant X1	2.617	1.38812	0.000962883	0.00467211	yes	up	1.65	0.49	0.66	3.36	3.45	4.18	0.933333	3.66333
gene-LOC118269873	LOC118269873	oxysterol-binding protein-related protein 1-like, transcript variant X1	4.125	2.0444	0.000990342	0.00478797	yes	up	0.33	0.19	0.03	1.06	1.11	1.43	0.183333	1.2
gene-LOC118271233	LOC118271233	myotubularin-related protein 5-like	2.054	1.03876	0.00101	0.0048642	yes	up	2.14	0.82	0.52	3.48	3.77	3.26	1.16	3.50333
gene-LOC118273397	LOC118273397	golgin subfamily A member 1-like, transcript variant X2	2.161	1.11145	0.00101382	0.00487679	yes	up	2.48	1.14	0.87	4.56	3.88	4.62	1.49667	4.35333
gene-LOC118279729	LOC118279729	uncharacterized LOC118279729, transcript variant X1	2.011	1.008	0.00104328	0.00500765	yes	up	2.45	0.63	0.32	2.29	3.62	3.82	1.13333	3.24333
gene-LOC118280576	LOC118280576	IQ motif and SEC7 domain-containing protein 1-like, transcript variant X1	2.336	1.22394	0.00104482	0.00501325	yes	up	3.55	1.54	0.74	5.84	7.23	6.76	1.94333	6.61
gene-LOC118271636	LOC118271636	glutathione S-transferase 2-like	0.303	-1.72154	0.00104833	0.00502433	yes	down	1.01	1.35	1.4	0.55	0.48	0.73	1.25333	0.586667
gene-LOC118281190	LOC118281190	zinc finger protein 880-like	2.831	1.50149	0.00106458	0.00508946	yes	up	3.46	1.48	0.5	7.67	7.32	7.35	1.81333	7.44667
gene-LOC118272059	LOC118272059	uncharacterized LOC118272059	0.48	-1.05774	0.00106523	0.00508946	yes	down	3.64	3.32	2.36	2.33	2.28	2.24	3.10667	2.28333
gene-LOC118273621	LOC118273621	zinc finger protein 629-like	2.198	1.13592	0.00108834	0.00517747	yes	up	0.68	0.56	0.46	1.96	1.91	1.86	0.566667	1.91
gene-LOC118274141	LOC118274141	zinc finger protein basonuclin-2-like	2.325	1.21696	0.00109576	0.00520719	yes	up	0.27	0.14	0.19	0.73	0.77	0.67	0.2	0.723333
gene-LOC118277661	LOC118277661	facilitated trehalose transporter Tret1-like	0.093	-3.42973	0.0011077	0.00525274	yes	down	0.4	0.36	0.18	0	0.07	0.07	0.313333	0.0466667
gene-LOC118265246	LOC118265246	facilitated trehalose transporter Tret1-like	3.745	1.90503	0.00112363	0.00531697	yes	up	0.13	0.08	0.06	0.43	0.7	0.43	0.09	0.52
gene-LOC118271023	LOC118271023	uncharacterized LOC118271023	3.3	1.72252	0.00112978	0.00533685	yes	up	0.29	0.2	0.17	1.06	1.23	1.02	0.22	1.10333
gene-LOC118262713	LOC118262713	putative nuclease HARBI1	34.132	5.09306	0.00112983	0.00533685	yes	up	0	0	0	0.39	0.24	0.47	0	0.366667
gene-LOC118281929	LOC118281929	zinc finger protein 628-like, transcript variant X2	2.543	1.3463	0.00114342	0.00539359	yes	up	1.06	0.56	0.2	1.99	2.55	3.58	0.606667	2.70667
gene-LOC118265773	LOC118265773	protein fem-1 homolog B-like, transcript variant X1	2.078	1.05546	0.00115271	0.00542954	yes	up	5.68	2.84	1.39	10.11	10.29	10.39	3.30333	10.2633
gene-LOC118281567	LOC118281567	uncharacterized LOC118281567	6.097	2.60804	0.00115353	0.00543152	yes	up	0	0.7	0.79	3.16	4.9	6.97	0.496667	5.01
gene-LOC118273261	LOC118273261	adenylate cyclase type 3-like	2.105	1.07372	0.00115442	0.00543186	yes	up	0.28	0.21	0.21	0.77	0.66	0.83	0.233333	0.753333
gene-LOC118265808	LOC118265808	uncharacterized LOC118265808, transcript variant X1	2.028	1.01976	0.00115924	0.00545262	yes	up	0.87	0.46	0.24	1.59	1.47	1.65	0.523333	1.57
gene-LOC118282225	LOC118282225	elongation of very long chain fatty acids protein AAEL008004-like	25.061	4.64735	0.00118608	0.00556908	yes	up	0.06	0	0	1.24	0.78	0.67	0.02	0.896667
gene-LOC118278074	LOC118278074	protein unc-79 homolog	4.658	2.21959	0.00119755	0.00561703	yes	up	0.05	0.19	0	0.37	0.35	0.31	0.08	0.343333
gene-LOC118270758	LOC118270758	cytochrome P450 4C1-like	0.482	-1.05342	0.00120617	0.00565466	yes	down	8.05	6.09	7.08	6.31	4	4.47	7.07333	4.92667
gene-LOC118277800	LOC118277800	chitinase A-like	0.196	-2.35257	0.00122908	0.00574875	yes	down	0.4	0.65	0.56	0.18	0.26	0.04	0.536667	0.16
gene-LOC118270288	LOC118270288	dedicator of cytokinesis protein 1-like, transcript variant X1	2.007	1.00472	0.00123565	0.00577748	yes	up	4.14	2.26	1.02	7.1	7.36	7.49	2.47333	7.31667
gene-LOC118262278	LOC118262278	zinc finger protein ZFMSA12A-like	2.53	1.33891	0.00126042	0.00587862	yes	up	0.27	0.29	0.39	1.25	1.21	1.31	0.316667	1.25667
gene-LOC118262646	LOC118262646	uncharacterized LOC118262646	0.048	-4.37995	0.0012699	0.0059066	yes	down	0.42	0.22	0.55	0	0.11	0	0.396667	0.0366667
gene-LOC118274529	LOC118274529	splicing factor, suppressor of white-apricot homolog, transcript variant X1	2.354	1.23517	0.00128513	0.00596916	yes	up	1.39	0.83	0.29	3.3	2.55	2.88	0.836667	2.91
gene-LOC118274473	LOC118274473	uncharacterized LOC118274473	0.466	-1.10204	0.00128724	0.00597478	yes	down	2.15	2.13	2.92	1.75	1.79	1.71	2.4	1.75
gene-LOC118280298	LOC118280298	fatty acyl-CoA reductase wat-like	2.845	1.50827	0.00129711	0.0060137	yes	up	0.3	0.23	0.31	1.37	1.35	0.95	0.28	1.22333
gene-LOC118275802	LOC118275802	lysM and putative peptidoglycan-binding domain-containing protein 2-like, transcript variant X1	2.47	1.30467	0.00132578	0.00613451	yes	up	0.86	0.22	0.78	2.83	2.7	2.1	0.62	2.54333
gene-LOC118274598	LOC118274598	uncharacterized LOC118274598	0.358	-1.48068	0.00133185	0.0061535	yes	down	1.05	1.06	1.14	0.64	0.54	0.62	1.08333	0.6
gene-LOC118271717	LOC118271717	MAGUK p55 subfamily member 7-like, transcript variant X1	2.37	1.24508	0.00133219	0.0061535	yes	up	1.16	0.54	0.3	2.24	2.26	2.4	0.666667	2.3
gene-LOC118262346	LOC118262346	kallikrein-8-like	4.554	2.18719	0.00133495	0.00616199	yes	up	0.42	0.28	0	1.85	1.56	1.3	0.233333	1.57
gene-LOC118281234	LOC118281234	uncharacterized LOC118281234	0.184	-2.44358	0.00134521	0.00620077	yes	down	1.41	2.16	1.73	0.26	0.43	0.81	1.76667	0.5
gene-LOC118268894	LOC118268894	protein deltex-like, transcript variant X1	2.456	1.29611	0.00135336	0.00622973	yes	up	0.21	0.09	0.17	0.57	0.65	0.58	0.156667	0.6
gene-LOC118279778	LOC118279778	uncharacterized LOC118279778	3.492	1.80404	0.00135622	0.00624075	yes	up	0.56	0.19	0.05	1.35	1.22	1.45	0.266667	1.34
gene-LOC118281316	LOC118281316	uncharacterized LOC118281316	5.882	2.5562	0.00137996	0.00633258	yes	up	0.34	0	0.2	1.45	1.71	1.73	0.18	1.63
gene-LOC118271661	LOC118271661	uncharacterized LOC118271661	0.077	-3.70142	0.00138707	0.00635502	yes	down	0.89	0.73	1.02	0.2	0	0.1	0.88	0.1
gene-LOC118262769	LOC118262769	probable phospholipid-transporting ATPase IIB	2.128	1.08918	0.00139054	0.00636669	yes	up	3.76	1.73	0.87	6.19	6.82	6.82	2.12	6.61
gene-LOC118276517	LOC118276517	transcriptional repressor scratch 2-like	4.082	2.02932	0.00140785	0.00643183	yes	up	0.26	0.04	0.04	0.48	0.8	0.7	0.113333	0.66
gene-LOC118267133	LOC118267133	ras-related protein Rap-1-like	3.157	1.65834	0.00141068	0.00643924	yes	up	0.67	0.15	0.15	1.62	1.18	1.86	0.323333	1.55333
gene-LOC118273657	LOC118273657	RNA pseudouridylate synthase domain-containing protein 2-like, transcript variant X1	3.693	1.88478	0.0014119	0.00644152	yes	up	9.4	0.13	0.11	1.3	1.5	4.1	3.21333	2.3
gene-LOC118263246	LOC118263246	phosphatidylinositol 4-phosphate 3-kinase C2 domain-containing subunit alpha-like, transcript variant X1	2.093	1.06549	0.00146355	0.00664539	yes	up	1.7	0.77	0.41	2.99	2.81	3.05	0.96	2.95
gene-LOC118276512	LOC118276512	exostosin-2-like	3.234	1.69335	0.00149559	0.00676347	yes	up	0.3	0.13	0.07	1	0.68	0.81	0.166667	0.83
gene-LOC118275540	LOC118275540	NADH-quinone oxidoreductase subunit B 2-like	0.262	-1.93394	0.00156536	0.00702886	yes	down	1.81	0.88	1.22	0.71	0.39	0.44	1.30333	0.513333
gene-LOC118277984	LOC118277984	larval cuticle protein A2B-like	0.398	-1.32975	0.00158026	0.00709101	yes	down	2.66	2.36	1.81	1.15	1.89	1.11	2.27667	1.38333
gene-LOC118275168	LOC118275168	elongation of very long chain fatty acids protein AAEL008004-like	4.125	2.04457	0.00158524	0.00710618	yes	up	0.91	0.15	0.18	2.19	2.6	2.51	0.413333	2.43333
gene-LOC118267629	LOC118267629	mediator of DNA damage checkpoint protein 1-like	2.145	1.10116	0.00159442	0.00714015	yes	up	0.22	0.29	0.18	0.79	0.64	0.83	0.23	0.753333
gene-LOC118268622	LOC118268622	probable serine/threonine-protein kinase dyrk1, transcript variant X1	3.095	1.63004	0.00164763	0.00733421	yes	up	0.13	0.1	0.09	0.47	0.51	0.51	0.106667	0.496667
gene-LOC118264215	LOC118264215	protein ALP1-like	36.493	5.18955	0.00166673	0.00740689	yes	up	0	0	0	0.36	0.19	0.94	0	0.496667
gene-LOC118275871	LOC118275871	para-nitrobenzyl esterase-like	0.089	-3.49271	0.00167285	0.00742914	yes	down	0.14	0.33	0.37	0.06	0	0.07	0.28	0.0433333
gene-LOC118266943	LOC118266943	uncharacterized LOC118266943	3.551	1.82835	0.00167776	0.00744849	yes	up	0.44	0.11	0.04	0.9	1.03	1.13	0.196667	1.02
gene-LOC118270912	LOC118270912	uncharacterized LOC118270912	2.029	1.02108	0.00171662	0.00760333	yes	up	0.62	0.52	0.38	1.49	1.71	1.54	0.506667	1.58
gene-LOC118277270	LOC118277270	centrosomal protein of 104 kDa-like	5.013	2.32564	0.00173296	0.00767061	yes	up	0.16	0.06	0	0.58	0.39	0.59	0.0733333	0.52
gene-LOC118281157	LOC118281157	alpha-1,6-mannosyl-glycoprotein 2-beta-N-acetylglucosaminyltransferase-like, transcript variant X1	2.11	1.07711	0.00176143	0.00778117	yes	up	8.73	4.35	1.98	15.14	15.46	16.18	5.02	15.5933
gene-LOC118272438	LOC118272438	drebrin-like protein B	2.098	1.06895	0.00186532	0.00819674	yes	up	0.78	0.35	0.21	1.36	1.43	1.39	0.446667	1.39333
gene-LOC118276679	LOC118276679	thyroid receptor-interacting protein 11-like	2.208	1.14255	0.00186606	0.00819721	yes	up	1.14	0.38	0.33	1.94	2.12	2.02	0.616667	2.02667
gene-LOC118276193	LOC118276193	uncharacterized LOC118276193, transcript variant X1	0.309	-1.69618	0.0018727	0.00821566	yes	down	1.33	1.97	1.08	0.73	0.92	0.33	1.46	0.66
gene-LOC118274028	LOC118274028	acetylcholine receptor subunit alpha-like 1	2.612	1.38507	0.00189354	0.0082989	yes	up	0.09	0.04	0.05	0.23	0.29	0.22	0.06	0.246667
gene-LOC118269420	LOC118269420	putative inorganic phosphate cotransporter	2.455	1.29566	0.00191051	0.00836779	yes	up	1.23	0.28	0.17	1.11	1.69	1.45	0.56	1.41667
gene-LOC118277856	LOC118277856	putative glutathione-specific gamma-glutamylcyclotransferase 2	2	1.00034	0.00194084	0.0084895	yes	up	0.53	0.45	0.59	1.95	1.51	1.42	0.523333	1.62667
gene-LOC118276717	LOC118276717	delta(3,5)-Delta(2,4)-dienoyl-CoA isomerase, mitochondrial-like	2.038	1.02722	0.00195517	0.00854099	yes	up	3.73	2.85	1.2	7.07	9.05	7.45	2.59333	7.85667
gene-LOC118264005	LOC118264005	transmembrane channel-like protein 3, transcript variant X3	2.386	1.25442	0.00198881	0.00866528	yes	up	0.78	0.38	0.11	1.49	1.92	1.36	0.423333	1.59
gene-LOC118280883	LOC118280883	uncharacterized threonine-rich GPI-anchored glycoprotein PJ4664.02-like	17.032	4.09021	0.00200256	0.00869684	yes	up	0.01	0	0	0.14	0.17	0.06	0.00333333	0.123333
gene-LOC118282352	LOC118282352	ras-GEF domain-containing family member 1B-like, transcript variant X2	2.226	1.15466	0.00201655	0.00874595	yes	up	0.25	0.15	0.27	0.69	0.82	0.8	0.223333	0.77
gene-LOC118269396	LOC118269396	uncharacterized LOC118269396, transcript variant X1	2.882	1.52704	0.00202773	0.00878331	yes	up	0.4	0.26	0.13	0.53	1.73	1.34	0.263333	1.2
gene-LOC118267565	LOC118267565	uncharacterized LOC118267565	0.392	-1.34991	0.00205476	0.00888027	yes	down	1.24	0.7	0.95	0.48	0.78	0.49	0.963333	0.583333
gene-LOC118280801	LOC118280801	growth/differentiation factor 8-like	3.04	1.60386	0.00206242	0.00890227	yes	up	0.13	0.3	0.12	1.02	0.59	0.98	0.183333	0.863333
gene-LOC118279261	LOC118279261	uncharacterized LOC118279261	2.063	1.04459	0.0020765	0.00895506	yes	up	1.38	0.71	0.91	3.61	2.6	3.23	1	3.14667
gene-LOC118262723	LOC118262723	three prime repair exonuclease 2-like, transcript variant X2	2.772	1.47106	0.00207676	0.00895506	yes	up	0.3	0.52	0.11	2.15	1.85	1.71	0.31	1.90333
gene-LOC118271013	LOC118271013	uncharacterized LOC118271013	0.256	-1.96505	0.00210847	0.00907714	yes	down	1.03	0.71	1.19	0.26	0.5	0.44	0.976667	0.4
gene-LOC118271473	LOC118271473	carboxypeptidase B-like	0.026	-5.28867	0.0021744	0.00931895	yes	down	0.11	0.15	0.26	0	0	0	0.173333	0
gene-LOC118273511	LOC118273511	sodium bicarbonate cotransporter 3-like, transcript variant X1	2.473	1.3063	0.00219449	0.00938716	yes	up	0.19	0.19	0.11	0.57	0.62	0.61	0.163333	0.6
gene-LOC118263709	LOC118263709	tetraspanin-2A-like	0.315	-1.66468	0.00224194	0.00956174	yes	down	1.32	2.05	1.66	0.35	1.03	1.09	1.67667	0.823333
gene-LOC118272393	LOC118272393	uncharacterized LOC118272393	7.758	2.95569	0.00227968	0.00968012	yes	up	0.03	0.08	0	0.37	0.37	0.6	0.0366667	0.446667
gene-LOC118276384	LOC118276384	28S ribosomal protein S11, mitochondrial-like	5.982	2.5806	0.00229682	0.00974412	yes	up	0	0.57	0.47	2.56	4.39	2.34	0.346667	3.09667
gene-LOC118277278	LOC118277278	uncharacterized LOC118277278	2.12	1.08429	0.00234111	0.00991576	yes	up	0.4	0.22	0.22	0.86	0.83	1.03	0.28	0.906667
gene-LOC118262062	LOC118262062	glutamine synthetase 2 cytoplasmic-like	2.284	1.19186	0.00245026	0.0103062	yes	up	3.25	1.86	1.07	6.56	7.32	7.14	2.06	7.00667
gene-LOC118282191	LOC118282191	uncharacterized LOC118282191, transcript variant X2	2.271	1.18319	0.00245685	0.0103177	yes	up	0.48	0.25	0.12	0.9	1.09	0.88	0.283333	0.956667
gene-LOC118278575	LOC118278575	protein phosphatase 1 regulatory subunit 3C-like	2.105	1.07396	0.00249121	0.0104292	yes	up	11.51	5.09	2.54	19.58	19.7	20.04	6.38	19.7733
gene-LOC118261985	LOC118261985	uncharacterized LOC118261985	29.622	4.88858	0.00251665	0.0105225	yes	up	0	0	0	0.13	0.21	0.1	0	0.146667
gene-LOC118270414	LOC118270414	uncharacterized LOC118270414	2.163	1.11274	0.0025272	0.0105633	yes	up	0.22	0.17	0.07	0.43	0.54	0.53	0.153333	0.5
gene-LOC118261904	LOC118261904	band 7 protein AGAP004871-like, transcript variant X1	0.036	-4.78268	0.00254932	0.0106392	yes	down	0.18	0.32	0.42	0	0.06	0	0.306667	0.02
gene-LOC118267858	LOC118267858	uncharacterized LOC118267858	0.318	-1.6521	0.00255436	0.0106511	yes	down	0.5	0.65	0.4	0.35	0.26	0.15	0.516667	0.253333
gene-LOC118272689	LOC118272689	RAB11-binding protein RELCH homolog	2.325	1.21741	0.00259257	0.0107625	yes	up	1.91	0.66	0.39	3.28	3.39	3.38	0.986667	3.35
gene-LOC118279954	LOC118279954	histone H2B-like	0.153	-2.70638	0.00260343	0.0107975	yes	down	2.52	0.7	1.9	0.14	0.47	0.59	1.70667	0.4
gene-LOC118280188	LOC118280188	uncharacterized LOC118280188	2.268	1.18118	0.00262442	0.010861	yes	up	4.67	1.37	0.68	7.36	6.87	7.67	2.24	7.3
gene-LOC118269487	LOC118269487	UDP-xylose and UDP-N-acetylglucosamine transporter-like	2.181	1.12509	0.00264208	0.0109239	yes	up	6.08	3.75	1.21	11.58	12.23	11.49	3.68	11.7667
gene-LOC118281017	LOC118281017	uncharacterized LOC118281017, transcript variant X1	2.399	1.26243	0.00266828	0.0110152	yes	up	2.23	0.91	0.37	3.99	4.05	4.26	1.17	4.1
gene-LOC118262100	LOC118262100	uncharacterized LOC118262100	0.493	-1.01916	0.00267585	0.0110396	yes	down	4.05	2.76	3.23	3.03	1.9	2.62	3.34667	2.51667
gene-LOC118275555	LOC118275555	uncharacterized LOC118275555	5.922	2.56601	0.00268856	0.0110818	yes	up	0.03	0.02	0.01	0.1	0.27	0.17	0.02	0.18
gene-LOC118272346	LOC118272346	uncharacterized LOC118272346	15.097	3.91618	0.00270881	0.0111515	yes	up	0.05	0	0	0.32	0.25	0.45	0.0166667	0.34
gene-LOC118268648	LOC118268648	proline-rich protein 4-like	0.435	-1.20145	0.00273913	0.0112659	yes	down	1.84	1.32	1.25	1.33	0.84	0.75	1.47	0.973333
gene-LOC118274064	LOC118274064	RNA-binding protein MEX3B-like	0.456	-1.13446	0.0027482	0.0112963	yes	down	1.11	1.09	0.72	0.44	0.73	0.82	0.973333	0.663333
gene-LOC118277198	LOC118277198	myb-related transcription factor, partner of profilin-like	2.083	1.05895	0.00278244	0.0114195	yes	up	0.46	0.47	0.62	1.69	1.74	1.59	0.516667	1.67333
gene-LOC118277673	LOC118277673	facilitated trehalose transporter Tret1-2 homolog	0.086	-3.53226	0.00279715	0.0114622	yes	down	0.35	0.33	0.18	0	0.04	0.07	0.286667	0.0366667
gene-LOC118281623	LOC118281623	rapamycin-insensitive companion of mTOR-like	2.434	1.28331	0.00280551	0.0114894	yes	up	0.64	0.45	0.13	1.33	1.44	1.65	0.406667	1.47333
gene-LOC118263813	LOC118263813	transcription factor SPT20 homolog, transcript variant X1	2.121	1.08457	0.00293422	0.0119361	yes	up	0.62	0.39	0.17	1.21	1.34	1.2	0.393333	1.25
gene-LOC118280407	LOC118280407	ATP-dependent DNA helicase pif1-like	13.814	3.78807	0.00295958	0.0120136	yes	up	0	0	0.07	0.42	0.41	0.42	0.0233333	0.416667
gene-LOC118280250	LOC118280250	ATP-dependent DNA helicase pif1-like	13.814	3.78807	0.00295958	0.0120136	yes	up	0	0	0.07	0.42	0.41	0.42	0.0233333	0.416667
gene-LOC118279344	LOC118279344	ATP-dependent DNA helicase pif1-like	13.814	3.78807	0.00295958	0.0120136	yes	up	0	0	0.07	0.42	0.41	0.42	0.0233333	0.416667
gene-LOC118266950	LOC118266950	palmitoyltransferase ZDHHC16-like	3.87	1.9523	0.00301254	0.0121952	yes	up	0.25	0.12	0.09	0.51	1.25	0.88	0.153333	0.88
gene-LOC118276648	LOC118276648	deubiquitinase DESI2-like, transcript variant X1	2.49	1.31602	0.00309574	0.0124791	yes	up	2.56	1.34	0.47	6.36	5.62	4.82	1.45667	5.6
gene-LOC118266885	LOC118266885	uncharacterized LOC118266885	2.114	1.0801	0.00310105	0.012493	yes	up	0.23	0.17	0.14	0.44	0.6	0.72	0.18	0.586667
gene-LOC118277068	LOC118277068	piggyBac transposable element-derived protein 1-like	2.262	1.17754	0.00311419	0.0125346	yes	up	0.16	0.21	0.11	0.49	0.59	0.63	0.16	0.57
gene-LOC118274797	LOC118274797	uncharacterized LOC118274797, transcript variant X1	3.712	1.89223	0.00313218	0.0125926	yes	up	0.32	0.08	0.1	0.75	1.31	0.87	0.166667	0.976667
gene-LOC118267380	LOC118267380	pecanex-like protein 1	2.192	1.13242	0.00313934	0.0126169	yes	up	0.96	0.41	0.18	1.64	1.69	1.66	0.516667	1.66333
gene-LOC118274814	LOC118274814	4-coumarate--CoA ligase-like 5	0.493	-1.02056	0.00316533	0.0126984	yes	down	1.34	1.31	1.04	1.14	0.72	0.92	1.23	0.926667
gene-LOC118265883	LOC118265883	RNA 3'-terminal phosphate cyclase-like, transcript variant X1	2.064	1.04526	0.00316755	0.0127035	yes	up	0.58	0.24	0.22	1.14	1.1	0.98	0.346667	1.07333
gene-LOC118261851	LOC118261851	cadherin-23-like	2.84	1.50575	0.00318581	0.0127537	yes	up	0.28	0.16	0.03	0.74	0.67	0.58	0.156667	0.663333
gene-LOC118271188	LOC118271188	neuropeptides capa receptor-like, transcript variant X1	2.509	1.3273	0.0031971	0.0127798	yes	up	1.22	0.82	0.26	2.68	2.57	3.06	0.766667	2.77
gene-LOC118270529	LOC118270529	wolframin-like, transcript variant X1	0.258	-1.95508	0.00320465	0.0127985	yes	down	0.26	0.3	0.18	0.18	0.07	0.06	0.246667	0.103333
gene-LOC118267683	LOC118267683	zinc finger protein 883-like	3.731	1.89947	0.00320757	0.0128063	yes	up	0.17	0.25	0.02	0.72	0.75	1.01	0.146667	0.826667
gene-LOC118268137	LOC118268137	FH1/FH2 domain-containing protein 3-like	38.966	5.28416	0.0032193	0.0128455	yes	up	0	0	0	0.24	1.33	0.09	0	0.553333
gene-LOC118261858	LOC118261858	elongation of very long chain fatty acids protein-like, transcript variant X4	2.201	1.13826	0.00322888	0.012876	yes	up	0.53	0.36	0.19	1.16	1.34	1.13	0.36	1.21
gene-LOC118265466	LOC118265466	uncharacterized LOC118265466	9.365	3.22734	0.00332507	0.0132083	yes	up	0.65	0	0	2.31	2.51	4.06	0.216667	2.96
gene-LOC118280745	LOC118280745	membrane-associated guanylate kinase, WW and PDZ domain-containing protein 1-like	2.899	1.53548	0.00334795	0.0132834	yes	up	0.73	0.24	0.09	1.56	1.37	1.58	0.353333	1.50333
gene-LOC118270133	LOC118270133	probable G-protein coupled receptor 158	19.501	4.28547	0.00338316	0.0134072	yes	up	0.02	0	0	0.18	0.17	0.17	0.00666667	0.173333
gene-LOC118272772	LOC118272772	tyrosine-protein phosphatase Lar-like, transcript variant X2	2.136	1.0952	0.00340399	0.0134738	yes	up	0.53	0.24	0.14	1.09	0.98	0.91	0.303333	0.993333
gene-LOC118279718	LOC118279718	DAZ-associated protein 2-like	2.084	1.05957	0.0034639	0.0136777	yes	up	0.98	1.03	0.41	1.6	3.56	2.84	0.806667	2.66667
gene-LOC118276637	LOC118276637	thyroid receptor-interacting protein 11-like, transcript variant X1	2.003	1.00245	0.00349102	0.0137612	yes	up	2.12	1.18	0.52	3.9	3.53	3.89	1.27333	3.77333
gene-LOC118264578	LOC118264578	uncharacterized LOC118264578	2.528	1.33799	0.00353315	0.0138904	yes	up	0.27	0.18	0.12	0.54	0.74	0.92	0.19	0.733333
gene-LOC118280965	LOC118280965	uncharacterized LOC118280965	2.067	1.04777	0.00356023	0.0139789	yes	up	7.59	2.91	1.24	11.66	11.77	11.72	3.91333	11.7167
gene-LOC118268199	LOC118268199	methionyl-tRNA formyltransferase, mitochondrial-like	2.148	1.10297	0.00356319	0.0139838	yes	up	0.81	1.41	1.32	4.26	3.96	3.74	1.18	3.98667
gene-LOC118281777	LOC118281777	DNA excision repair protein ERCC-6-like	2.624	1.39185	0.00367167	0.014338	yes	up	0.15	0.16	0.27	0.75	0.93	0.7	0.193333	0.793333
gene-LOC118277181	LOC118277181	uncharacterized LOC118277181	0.027	-5.20131	0.00369052	0.0144032	yes	down	0.29	0.53	0.99	0	0	0	0.603333	0
gene-LOC118279936	LOC118279936	synaptic vesicle glycoprotein 2B-like, transcript variant X1	2.375	1.24764	0.00369939	0.0144294	yes	up	1.96	0.66	0.49	3.68	2.88	4.35	1.03667	3.63667
gene-LOC118271049	LOC118271049	uncharacterized LOC118271049	36.768	5.20039	0.00374848	0.0145867	yes	up	0	0	0	0.4	0.3	0.02	0	0.24
gene-LOC118281685	LOC118281685	mediator of RNA polymerase II transcription subunit 13-like	2.42	1.27506	0.00383556	0.0148693	yes	up	4.86	10.17	1.7	8.87	19.96	12.31	5.57667	13.7133
gene-LOC118271214	LOC118271214	protein piccolo-like, transcript variant X1	3.279	1.71344	0.00386947	0.0149921	yes	up	0.07	0.03	0.02	0.16	0.24	0.19	0.04	0.196667
gene-LOC118262010	LOC118262010	SET and MYND domain-containing protein 4-like, transcript variant X1	3.551	1.82832	0.00393304	0.0152207	yes	up	3.13	1.02	0.55	7.76	7.83	8.24	1.56667	7.94333
gene-LOC118272903	LOC118272903	cuticle protein 16.5-like	0.193	-2.37087	0.00399238	0.015437	yes	down	0.85	0.87	0.55	0.12	0.38	0.18	0.756667	0.226667
gene-LOC118272637	LOC118272637	uncharacterized LOC118272637	0.474	-1.07558	0.00399437	0.0154381	yes	down	2.59	3.69	2.9	2.09	1.89	2.74	3.06	2.24
gene-LOC118272071	LOC118272071	calexcitin-2-like	0.04	-4.63178	0.00401901	0.015513	yes	down	0.78	0.21	0.81	0	0	0.1	0.6	0.0333333
gene-LOC118279523	LOC118279523	zinc finger protein 91-like	26.851	4.74691	0.00403191	0.0155448	yes	up	0	0	0	0.08	0.06	0.11	0	0.0833333
gene-LOC118280565	LOC118280565	uncharacterized LOC118280565	3.709	1.89116	0.00407148	0.0156838	yes	up	0.1	0.03	0.06	0.35	0.36	0.41	0.0633333	0.373333
gene-LOC118281254	LOC118281254	uncharacterized protein K02A2.6-like	3.035	1.6017	0.00412868	0.0158767	yes	up	0.14	0.06	0.06	0.45	0.48	0.31	0.0866667	0.413333
gene-LOC118262452	LOC118262452	innexin inx1-like, transcript variant X2	2.021	1.01474	0.00422441	0.0162168	yes	up	6.63	4.47	1.42	11.93	11.5	12.91	4.17333	12.1133
gene-LOC118275044	LOC118275044	uncharacterized LOC118275044	9.465	3.24267	0.00424354	0.0162809	yes	up	0.02	0	0.01	0.2	0.2	0.11	0.01	0.17
gene-LOC118268517	LOC118268517	tensin-like, transcript variant X1	3.439	1.78202	0.0042643	0.0163376	yes	up	0.79	0.59	0.03	2.48	1.68	2.4	0.47	2.18667
gene-LOC118274586	LOC118274586	uncharacterized LOC118274586	7.282	2.86434	0.00426444	0.0163376	yes	up	0.01	0.03	0.01	0.25	0.23	0.14	0.0166667	0.206667
gene-LOC118264153	LOC118264153	glutaminyl-peptide cyclotransferase-like	2.08	1.05682	0.00427452	0.0163664	yes	up	0.42	0.33	0.15	0.79	1.15	0.89	0.3	0.943333
gene-LOC118274393	LOC118274393	uncharacterized LOC118274393	20.905	4.38581	0.00436257	0.016642	yes	up	0	0.05	0	0.69	0.93	0.22	0.0166667	0.613333
gene-LOC118270518	LOC118270518	homeobox protein MSX-1-like, transcript variant X1	2.775	1.47238	0.00443087	0.0168737	yes	up	0.2	0.31	0.16	0.84	0.72	1.33	0.223333	0.963333
gene-LOC118282030	LOC118282030	-	2.256	1.17353	0.00443404	0.0168761	yes	up	0.66	0.44	0.12	1.33	1.33	1.39	0.406667	1.35
gene-LOC118282383	LOC118282383	elongation of very long chain fatty acids protein 7-like	5.534	2.4683	0.00443785	0.0168858	yes	up	0	0.39	0.12	1.1	1.43	1.56	0.17	1.36333
gene-LOC118274042	LOC118274042	uncharacterized LOC118274042, transcript variant X1	2.45	1.29289	0.00447247	0.0169982	yes	up	2.52	0.87	0.66	4.16	5.58	4.97	1.35	4.90333
gene-LOC118282219	LOC118282219	elongation of very long chain fatty acids protein 7-like	4.223	2.07839	0.00452058	0.0171518	yes	up	0.12	0.12	0.12	0.75	0.88	0.69	0.12	0.773333
gene-LOC118275716	LOC118275716	ankycorbin-like, transcript variant X1	2.464	1.30112	0.00462093	0.0174652	yes	up	0.19	0.3	0.08	0.62	0.83	0.56	0.19	0.67
gene-LOC118282463	LOC118282463	uncharacterized LOC118282463	2.493	1.31804	0.0046215	0.0174652	yes	up	0.41	0.37	0.24	1.01	1.7	1.22	0.34	1.31
gene-LOC118276092	LOC118276092	cuticle protein 16.5-like	0.358	-1.48376	0.00466736	0.0176186	yes	down	2.2	1.46	2.87	1.59	0.92	1.12	2.17667	1.21
gene-LOC118276654	LOC118276654	transmembrane channel-like protein 7, transcript variant X2	2.096	1.06793	0.00469023	0.017695	yes	up	0.54	0.25	0.27	1.09	1.41	1.12	0.353333	1.20667
gene-LOC118269087	LOC118269087	alpha-amylase 4N-like	0.295	-1.75888	0.00470078	0.0177197	yes	down	0.98	0.78	0.35	0.18	0.27	0.48	0.703333	0.31
gene-LOC118274067	LOC118274067	organic cation transporter protein-like, transcript variant X2	2.364	1.24103	0.00479671	0.0180406	yes	up	3.14	1.9	0.59	6.46	7.04	6.27	1.87667	6.59
gene-LOC118281182	LOC118281182	zinc finger protein 83-like	2.289	1.19475	0.00489854	0.0183616	yes	up	0.36	0.16	0.13	0.68	0.91	0.64	0.216667	0.743333
gene-LOC118263769	LOC118263769	uncharacterized LOC118263769, transcript variant X1	3.581	1.84023	0.00499637	0.0186812	yes	up	0.26	0.22	0.03	0.99	0.83	1.19	0.17	1.00333
gene-LOC118268378	LOC118268378	odorant receptor 19a-like	0.435	-1.19969	0.00503453	0.0187975	yes	down	0.95	1	1.64	0.8	0.85	0.83	1.19667	0.826667
gene-LOC118270643	LOC118270643	probable sodium/potassium/calcium exchanger CG1090	2.34	1.22646	0.00504637	0.0188312	yes	up	0.36	0.14	0.14	0.72	0.89	0.62	0.213333	0.743333
gene-LOC118263490	LOC118263490	sorting nexin-25-like, transcript variant X1	2.034	1.02423	0.00507669	0.0189391	yes	up	0.48	0.38	0.13	1.06	0.94	1.01	0.33	1.00333
gene-LOC118272169	LOC118272169	flocculation protein FLO11-like	0.454	-1.13799	0.00510474	0.0190066	yes	down	0.55	0.59	0.93	0.64	0.43	0.42	0.69	0.496667
gene-LOC118280888	LOC118280888	endoribonuclease Dcr-1-like	2.547	1.34887	0.0051159	0.0190375	yes	up	10.96	3.79	17.95	6.48	19.37	12.62	10.9	12.8233
gene-LOC118275534	LOC118275534	RRP15-like protein	0.005	-7.51491	0.00515909	0.0191503	yes	down	0.12	3.7	0.13	0	0	0	1.31667	0
gene-LOC118273396	LOC118273396	caspase-3-like	0.046	-4.43582	0.00518783	0.019221	yes	down	0.36	0.44	0.18	0	0	0.06	0.326667	0.02
gene-LOC118277474	LOC118277474	snake venom 5'-nucleotidase-like, transcript variant X1	2.184	1.12712	0.00521191	0.0192767	yes	up	5.33	1.7	1.07	8.64	8.43	8.74	2.7	8.60333
gene-LOC118281204	LOC118281204	uncharacterized LOC118281204	0.117	-3.09289	0.00523459	0.0193552	yes	down	1.66	1.6	0.47	0.15	0.34	0.16	1.24333	0.216667
gene-LOC118280307	LOC118280307	transmembrane protein 183B-like, transcript variant X1	2.687	1.42592	0.00530911	0.019582	yes	up	0.44	0.53	0.21	1.46	1.38	2.03	0.393333	1.62333
gene-LOC118276829	LOC118276829	zinc finger protein 271-like, transcript variant X1	2.109	1.07673	0.00548434	0.0201394	yes	up	1.02	0.43	0.47	1.77	2.37	1.56	0.64	1.9
gene-LOC118279798	LOC118279798	KAT8 regulatory NSL complex subunit 2-like, transcript variant X1	2.157	1.10933	0.00549382	0.0201631	yes	up	4.73	2.19	0.88	7.78	8.84	7.93	2.6	8.18333
gene-LOC118273017	LOC118273017	F-box/SPRY domain-containing protein 1-like	2.129	1.09022	0.00557241	0.0204235	yes	up	1.27	0.79	0.48	2.74	3.33	2.16	0.846667	2.74333
gene-LOC118280747	LOC118280747	protein lethal(2)essential for life-like	0.487	-1.03757	0.00564272	0.0206416	yes	down	2.94	2.29	3.77	2.17	2.23	2.43	3	2.27667
gene-LOC118274424	LOC118274424	5S ribosomal RNA	5.221	2.38423	0.00569808	0.0208156	yes	up	16.52	1.28	2.68	8.96	27.27	6.97	6.82667	14.4
gene-LOC118272534	LOC118272534	uncharacterized LOC118272534	25.559	4.67577	0.00571152	0.020859	yes	up	0	0	0	0.39	0.19	0.16	0	0.246667
gene-LOC118272142	LOC118272142	carboxylesterase 5A-like	24.462	4.61247	0.00571496	0.0208659	yes	up	0	0	0	0.28	0.22	0.22	0	0.24
gene-LOC118280609	LOC118280609	uncharacterized LOC118280609	2.225	1.15398	0.00574827	0.0209703	yes	up	0.91	3.02	0.2	6.76	3.69	7.48	1.37667	5.97667
gene-LOC118279249	LOC118279249	rho guanine nucleotide exchange factor 2-like, transcript variant X1	2.745	1.4567	0.00576441	0.0210234	yes	up	0.66	0.09	0.1	1.09	0.98	1.17	0.283333	1.08
gene-LOC118279664	LOC118279664	histone H3-like	0.431	-1.21436	0.00584291	0.0212575	yes	down	4.19	3.56	3.07	2.42	1.81	2.67	3.60667	2.3
gene-LOC118279878	LOC118279878	histone H3-like	0.431	-1.21436	0.00584291	0.0212575	yes	down	4.19	3.56	3.07	2.42	1.81	2.67	3.60667	2.3
gene-LOC118274325	LOC118274325	band 4.1-like protein 4, transcript variant X1	2.169	1.11697	0.00585759	0.0212935	yes	up	0.31	0.13	0.18	0.75	0.71	0.6	0.206667	0.686667
gene-LOC118272551	LOC118272551	protein maelstrom-like	3.133	1.64733	0.00588482	0.0213693	yes	up	1.62	0.39	0.23	3.52	3.47	3.48	0.746667	3.49
gene-LOC118281413	LOC118281413	uncharacterized LOC118281413	4.091	2.03251	0.00589099	0.0213742	yes	up	0.48	0.14	0.24	1.39	1.72	0.88	0.286667	1.33
gene-LOC118264568	LOC118264568	uncharacterized LOC118264568	0.314	-1.67274	0.00589806	0.0213941	yes	down	0.7	0.61	0.88	0.28	0.35	0.44	0.73	0.356667
gene-LOC118266829	LOC118266829	uncharacterized LOC118266829	0.317	-1.65823	0.0059212	0.0214489	yes	down	1.08	1.03	0.56	0.39	0.55	0.34	0.89	0.426667
gene-LOC118282264	LOC118282264	THAP domain-containing protein 1-like	2.266	1.18004	0.00594171	0.0215056	yes	up	1.37	1.2	0.8	4.15	2.86	2.18	1.12333	3.06333
gene-LOC118279181	LOC118279181	gamma-interferon-inducible lysosomal thiol reductase-like	2.074	1.05217	0.00594444	0.0215056	yes	up	1.25	0.91	0.59	2.84	3.6	2.14	0.916667	2.86
gene-LOC118277095	LOC118277095	orexin receptor type 1-like, transcript variant X1	4.022	2.0079	0.00601602	0.0217371	yes	up	0.33	0.08	0.02	1.79	1.17	4.39	0.143333	2.45
gene-LOC118280621	LOC118280621	zinc finger protein 595-like	3.264	1.70678	0.0061427	0.0221373	yes	up	4.7	4.09	0.2	10.85	16.31	15.5	2.99667	14.22
gene-LOC118271083	LOC118271083	neuropeptides capa receptor-like, transcript variant X1	2.005	1.00355	0.00615356	0.0221704	yes	up	0.29	0.38	0.27	1.04	0.92	0.93	0.313333	0.963333
gene-LOC118281462	LOC118281462	uncharacterized LOC118281462	12.128	3.60028	0.00625952	0.0224915	yes	up	0	0.26	0	1.61	1.35	1.65	0.0866667	1.53667
gene-LOC118269157	LOC118269157	inositol polyphosphate 5-phosphatase K-like, transcript variant X1	2.099	1.06977	0.00628638	0.0225698	yes	up	2.59	1.18	0.57	4.11	5.01	4.24	1.44667	4.45333
gene-LOC118265582	LOC118265582	uncharacterized LOC118265582, transcript variant X1	25.947	4.69748	0.00629274	0.0225739	yes	up	0	0	0	0.08	0.2	0.2	0	0.16
gene-LOC118278583	LOC118278583	uncharacterized LOC118278583	0.032	-4.97696	0.00629427	0.0225739	yes	down	2.24	1.32	0	0.04	0	0.2	1.18667	0.08
gene-LOC118272180	LOC118272180	protein tramtrack, beta isoform-like	2.299	1.20115	0.0063971	0.0228874	yes	up	2.39	1.56	0.44	4.52	4.47	5.87	1.46333	4.95333
gene-LOC118275761	LOC118275761	kinesin-like protein KIF18A	3.181	1.66946	0.00648371	0.0231663	yes	up	0.12	0.09	0.04	0.35	0.55	0.3	0.0833333	0.4
gene-LOC118268560	LOC118268560	uncharacterized LOC118268560	7.214	2.85086	0.00648907	0.0231792	yes	up	0.25	0.11	0	1.5	1.14	1.04	0.12	1.22667
gene-LOC118281052	LOC118281052	regulator of G-protein signaling 7-like, transcript variant X1	3.16	1.65997	0.00652047	0.0232719	yes	up	1.1	0.53	0.05	2.32	3.36	2.05	0.56	2.57667
gene-LOC118269489	LOC118269489	uncharacterized LOC118269489	4.149	2.05278	0.00654911	0.0233438	yes	up	0.91	0.46	0	3.27	3.2	1.59	0.456667	2.68667
gene-LOC118266319	LOC118266319	uncharacterized LOC118266319	2.783	1.47677	0.00655304	0.0233515	yes	up	0.13	0.09	0.04	0.34	0.28	0.49	0.0866667	0.37
gene-LOC118278630	LOC118278630	uncharacterized LOC118278630, transcript variant X2	24.596	4.62037	0.0065857	0.0234367	yes	up	0	0	0	0.08	0.16	0.19	0	0.143333
gene-LOC118279859	LOC118279859	metaxin-2-like, transcript variant X1	3.268	1.70847	0.00659706	0.0234709	yes	up	2.23	0.33	0.3	4.4	4.85	4.3	0.953333	4.51667
gene-LOC118282362	LOC118282362	uncharacterized LOC118282362	2.625	1.3924	0.00663834	0.0235715	yes	up	1.08	1.35	0.6	3.51	3.59	4.99	1.01	4.03
gene-LOC118264904	LOC118264904	putative nuclease HARBI1	19.642	4.29587	0.00663973	0.0235715	yes	up	0.05	0	0	0.12	0.56	0.7	0.0166667	0.46
gene-LOC118267845	LOC118267845	CLIP domain-containing serine protease 14D-like	2.605	1.38142	0.00664124	0.0235715	yes	up	0.43	0.41	0.26	1.5	1.69	1.18	0.366667	1.45667
gene-LOC118265429	LOC118265429	uncharacterized LOC118265429	3.62	1.85588	0.00674252	0.0238803	yes	up	0.07	0.03	0.02	0.24	0.27	0.13	0.04	0.213333
gene-LOC118271422	LOC118271422	uncharacterized LOC118271422	0.393	-1.34672	0.00675263	0.0239097	yes	down	1.34	0.8	1.11	0.91	0.6	0.43	1.08333	0.646667
gene-LOC118270869	LOC118270869	protein apterous-like, transcript variant X1	2.062	1.04389	0.0069043	0.0242923	yes	up	2.91	1.74	0.65	5.68	4.97	5.46	1.76667	5.37
gene-LOC118273447	LOC118273447	probable G-protein coupled receptor Mth-like 4	2.443	1.28837	0.00700666	0.0246136	yes	up	0.22	0.3	0.05	0.72	0.69	0.7	0.19	0.703333
gene-LOC118280525	LOC118280525	uncharacterized LOC118280525, transcript variant X1	2.669	1.41635	0.00701333	0.024624	yes	up	0.17	0.09	0.09	0.47	0.41	0.55	0.116667	0.476667
gene-LOC118279721	LOC118279721	uncharacterized LOC118279721	2.428	1.27961	0.00702499	0.0246585	yes	up	0.37	0.15	0.07	0.71	0.64	0.76	0.196667	0.703333
gene-LOC118279895	LOC118279895	uncharacterized LOC118279895	2.532	1.34008	0.00705253	0.0247162	yes	up	2.89	1.36	0.55	6.47	5.14	6.19	1.6	5.93333
gene-LOC118264035	LOC118264035	chorion peroxidase-like	2.764	1.46658	0.00709767	0.0248549	yes	up	0.3	0.14	0.04	0.73	0.62	0.65	0.16	0.666667
gene-LOC118280857	LOC118280857	BTB/POZ domain-containing protein 7-like	2.855	1.51338	0.00723935	0.025298	yes	up	1.3	0.64	0.37	4.45	2.27	1.7	0.77	2.80667
gene-LOC118272148	LOC118272148	cGMP-dependent protein kinase, isozyme 2 forms cD4/T1/T3A/T3B-like	2.437	1.28491	0.00725248	0.0253372	yes	up	2.55	1.13	1.24	7.44	4.76	5.62	1.64	5.94
gene-LOC118274745	LOC118274745	uncharacterized LOC118274745, transcript variant X2	2.17	1.11744	0.00740336	0.0258339	yes	up	1	0.52	0.18	1.6	1.85	1.8	0.566667	1.75
gene-LOC118281894	LOC118281894	solute carrier family 35 member C2-like	2.239	1.16268	0.0075721	0.0263642	yes	up	0.29	0.18	0.07	0.52	0.53	0.78	0.18	0.61
gene-LOC118273659	LOC118273659	cysteine-rich venom protein DIS2-like	0.367	-1.44552	0.00757451	0.0263658	yes	down	0.79	0.78	1.05	0.37	0.67	0.46	0.873333	0.5
gene-LOC118267788	LOC118267788	connectin-like	12.707	3.66749	0.00758133	0.0263791	yes	up	0.02	0	0	0.12	0.08	0.2	0.00666667	0.133333
gene-LOC118275651	LOC118275651	fibroin heavy chain-like, transcript variant X1	0.179	-2.48497	0.00758625	0.026386	yes	down	0.06	0.06	0.07	0.02	0.04	0	0.0633333	0.02
gene-LOC118279310	LOC118279310	structural maintenance of chromosomes protein 5-like	2.311	1.20821	0.00760143	0.0264319	yes	up	1.53	0.78	0.2	2.64	2.48	2.97	0.836667	2.69667
gene-LOC118271213	LOC118271213	carbonic anhydrase-related protein 10-like, transcript variant X1	2.389	1.25645	0.00766932	0.0266334	yes	up	26.03	35.99	11.36	46.28	51.82	58.41	24.46	52.17
gene-LOC118267919	LOC118267919	connectin-like	16.845	4.07422	0.0079457	0.027486	yes	up	0	0.01	0	0.14	0.06	0.1	0.00333333	0.1
gene-LOC118271276	LOC118271276	T-complex protein 11-like protein 1	2.868	1.52005	0.00807367	0.0278543	yes	up	0.11	0.07	0.06	0.34	0.45	0.24	0.08	0.343333
gene-LOC118263552	LOC118263552	chondroitin sulfate proteoglycan 4-like, transcript variant X1	2.877	1.52472	0.00808604	0.0278848	yes	up	0.43	0.1	0.04	0.82	0.81	0.71	0.19	0.78
gene-LOC118272192	LOC118272192	uncharacterized LOC118272192	0.277	-1.85131	0.00815955	0.0281166	yes	down	0.63	0.81	0.42	0.2	0.28	0.3	0.62	0.26
gene-LOC118279627	LOC118279627	putative ATP-dependent RNA helicase TDRD12	3.425	1.77596	0.00817427	0.0281507	yes	up	0.04	0.09	0.07	0.18	0.15	0.23	0.0666667	0.186667
gene-LOC118279121	LOC118279121	nose resistant to fluoxetine protein 6-like	3.584	1.84164	0.00826951	0.0284149	yes	up	0.27	0.13	0.08	0.63	0.64	0.96	0.16	0.743333
gene-LOC118272200	LOC118272200	IST1-like protein	2.087	1.06155	0.00830618	0.0285262	yes	up	1.38	0.56	0.69	2.3	2.71	3.34	0.876667	2.78333
gene-LOC118263800	LOC118263800	uncharacterized LOC118263800	0.281	-1.83254	0.00831454	0.0285402	yes	down	0.98	0.47	0.72	0.36	0.32	0.21	0.723333	0.296667
gene-LOC118274112	LOC118274112	serine/threonine-protein phosphatase 6 regulatory ankyrin repeat subunit A-like	23.325	4.54383	0.00832483	0.0285682	yes	up	0	0	0	0.13	0.21	0.29	0	0.21
gene-LOC118267958	LOC118267958	endothelin-converting enzyme 2-like	2.465	1.3018	0.0084111	0.0288199	yes	up	0.22	0.13	0.17	0.71	0.74	0.52	0.173333	0.656667
gene-LOC118277295	LOC118277295	uncharacterized LOC118277295	0.334	-1.58372	0.00842026	0.0288439	yes	down	4.28	1.92	1.12	1.16	1.28	2.33	2.44	1.59
gene-LOC118279750	LOC118279750	protein quiver-like, transcript variant X7	2.575	1.36457	0.00846317	0.0289612	yes	up	0.78	0.32	0.1	1.32	1.71	1.46	0.4	1.49667
gene-LOC118281245	LOC118281245	piggyBac transposable element-derived protein 4-like, transcript variant X2	12.834	3.68194	0.0085085	0.0290865	yes	up	0.03	0	0	0.08	0.18	0.28	0.01	0.18
gene-LOC118270352	LOC118270352	attacin-A-like	3.556	1.83022	0.00853688	0.0291707	yes	up	0.68	0.54	0.58	0.96	5.52	5.65	0.6	4.04333
gene-LOC118276040	LOC118276040	probable H/ACA ribonucleoprotein complex subunit 1	0.143	-2.80762	0.00870893	0.029673	yes	down	0.57	1.69	1.06	0	0.51	0.24	1.10667	0.25
gene-LOC118272164	LOC118272164	uncharacterized LOC118272164	11.656	3.54296	0.00871223	0.0296767	yes	up	0.04	0	0	0.22	0.19	0.25	0.0133333	0.22
gene-LOC118277180	LOC118277180	uncharacterized LOC118277180	0.029	-5.12739	0.00889269	0.0301607	yes	down	0.41	2.16	0.21	0	0	0	0.926667	0
gene-LOC118272771	LOC118272771	collagen alpha-1(XVIII) chain-like	2.931	1.55146	0.0089738	0.0303972	yes	up	0.14	0.09	0.02	1.37	1.34	2.18	0.0833333	1.63
gene-LOC118277544	LOC118277544	dystrobrevin beta-like, transcript variant X1	2.423	1.27687	0.00906991	0.0306683	yes	up	1.01	0.23	0.23	1.65	2.01	1.75	0.49	1.80333
gene-LOC118278066	LOC118278066	uncharacterized LOC118278066	2.118	1.08279	0.00917817	0.031003	yes	up	0.18	0.24	0.32	0.78	0.69	0.95	0.246667	0.806667
gene-LOC118267234	LOC118267234	adenylate kinase 9-like	5.51	2.46206	0.00921814	0.0311144	yes	up	0.04	0	0.01	0.15	0.1	0.11	0.0166667	0.12
gene-LOC118268989	LOC118268989	protein lap1-like	2.09	1.0636	0.00928738	0.0313244	yes	up	1.12	0.66	0.22	2.22	1.73	2.23	0.666667	2.06
gene-LOC118280207	LOC118280207	GTPase-activating protein CdGAPr-like, transcript variant X1	2.018	1.01323	0.00935168	0.0315015	yes	up	0.86	0.44	0.2	1.45	1.77	1.37	0.5	1.53
gene-LOC118276412	LOC118276412	uncharacterized LOC118276412	2.014	1.00998	0.00937512	0.0315645	yes	up	17.48	12.52	13.15	28.12	42.71	55.33	14.3833	42.0533
gene-LOC118263415	LOC118263415	uncharacterized LOC118263415	0.165	-2.60028	0.00940873	0.0316646	yes	down	0.22	0.34	0.61	0.23	0.04	0.04	0.39	0.103333
gene-LOC118262496	LOC118262496	nose resistant to fluoxetine protein 6-like	2.677	1.42072	0.00948673	0.0319002	yes	up	0.16	0.06	0.07	0.48	1.34	1.43	0.0966667	1.08333
gene-LOC118278371	LOC118278371	protein neuralized-like	3.113	1.6383	0.00950517	0.031938	yes	up	0.57	0.02	0.16	0.77	1.19	0.98	0.25	0.98
gene-LOC118280080	LOC118280080	uncharacterized LOC118280080	3.111	1.63758	0.00953455	0.0320207	yes	up	0.75	0.23	0.05	1.5	1.48	1.73	0.343333	1.57
gene-LOC118280645	LOC118280645	zinc finger protein 628-like, transcript variant X1	2.961	1.56601	0.00961504	0.0322332	yes	up	1.42	0.35	0.11	2.79	2.46	2.65	0.626667	2.63333
gene-LOC118270917	LOC118270917	piggyBac transposable element-derived protein 3-like	0.23	-2.12169	0.00973832	0.032574	yes	down	0.85	1.24	1.11	0.55	0.36	0.22	1.06667	0.376667
gene-LOC118281914	LOC118281914	homeobox protein Nkx-2.2-like	0.413	-1.27635	0.00985105	0.0328934	yes	down	0.95	0.8	0.58	0.46	0.29	0.54	0.776667	0.43
gene-LOC118279628	LOC118279628	putative ATP-dependent RNA helicase TDRD12	4.387	2.13326	0.00986213	0.0329222	yes	up	0.06	0.02	0.01	0.22	0.1	0.26	0.03	0.193333
gene-LOC118271604	LOC118271604	zinc finger-containing ubiquitin peptidase 1-like, transcript variant X1	3.102	1.63299	0.00994163	0.0331297	yes	up	0.23	0.03	0.04	0.37	0.46	0.45	0.1	0.426667
gene-LOC118265079	LOC118265079	nose resistant to fluoxetine protein 6-like	0.311	-1.68688	0.0103849	0.0343924	yes	down	0.3	0.3	0.39	0.17	0.22	0.1	0.33	0.163333
gene-LOC118279986	LOC118279986	U-scoloptoxin(01)-Cw1a-like	0.055	-4.17985	0.0104172	0.0344397	yes	down	0.78	0.84	1.01	0	0	0.2	0.876667	0.0666667
gene-LOC118267396	LOC118267396	uncharacterized LOC118267396, transcript variant X1	2.074	1.0522	0.0104347	0.0344806	yes	up	0.2	0.24	4.1	0.43	2.07	2.54	1.51333	1.68
gene-LOC118267992	LOC118267992	general odorant-binding protein 72-like	24.166	4.59491	0.0104427	0.0344897	yes	up	0	0	0	0.43	0.09	0.28	0	0.266667
gene-LOC118266075	LOC118266075	-	2.896	1.53408	0.0104672	0.0345622	yes	up	0.11	0.02	1.18	0.19	2.85	2.61	0.436667	1.88333
gene-LOC118273093	LOC118273093	leucine-rich repeat and calponin homology domain-containing protein-like, transcript variant X1	2.104	1.07313	0.0105404	0.0347438	yes	up	3.9	2.56	0.59	8.12	6.82	6.43	2.35	7.12333
gene-LOC118263931	LOC118263931	phospholipase D1-like, transcript variant X1	2.408	1.26796	0.0106752	0.0351231	yes	up	0.87	0.31	0.13	1.61	1.64	1.33	0.436667	1.52667
gene-LOC118270548	LOC118270548	octopamine receptor beta-1R-like	0.305	-1.71545	0.0106964	0.0351798	yes	down	10.09	10.8	7.36	3.96	5.01	3.85	9.41667	4.27333
gene-LOC118276750	LOC118276750	uncharacterized LOC118276750	2.259	1.1757	0.0107136	0.0352256	yes	up	0.88	3.05	1.12	5.48	6.81	5.36	1.68333	5.88333
gene-LOC118272702	LOC118272702	uncharacterized LOC118272702	0.447	-1.16202	0.0107377	0.0352723	yes	down	0.42	0.84	0.79	0.5	0.44	0.51	0.683333	0.483333
gene-LOC118281003	LOC118281003	sorting nexin-16-like	2.268	1.18162	0.0108032	0.0354441	yes	up	1.41	0.56	0.33	2.6	2.98	2.11	0.766667	2.56333
gene-AOT28_gr01	AOT28_gr01	12S ribosomal RNA	0.498	-1.00481	0.010979	0.0358973	yes	down	3.97	4.47	7.22	4.62	3.66	4	5.22	4.09333
gene-LOC118263357	LOC118263357	cytochrome P450 4g15-like	0.016	-6.00415	0.0110033	0.035959	yes	down	0.03	18.6	92.58	0.07	0.02	2.92	37.07	1.00333
gene-LOC118276280	LOC118276280	toll-like receptor 6	2.089	1.06269	0.0110077	0.0359646	yes	up	0.33	0.17	0.37	0.7	1.33	0.86	0.29	0.963333
gene-LOC118262925	LOC118262925	protein vav-like	2.935	1.55324	0.0111357	0.0362236	yes	up	0.95	0.08	0.05	1.59	0.56	1.61	0.36	1.25333
gene-LOC118276141	LOC118276141	WD repeat-containing protein 36-like	0.469	-1.0923	0.0111992	0.0363911	yes	down	2.04	0.74	0.64	0.73	0.73	0.9	1.14	0.786667
gene-LOC118262337	LOC118262337	ZZ-type zinc finger-containing protein 3-like	2.25	1.17021	0.0112008	0.0363911	yes	up	0.51	0.87	0.5	2.58	2.3	1.71	0.626667	2.19667
gene-LOC118264697	LOC118264697	interaptin-like, transcript variant X1	16.945	4.08277	0.0113049	0.0366578	yes	up	0.03	0.01	0.03	1.26	0.08	0.05	0.0233333	0.463333
gene-LOC118263735	LOC118263735	uncharacterized LOC118263735	2.382	1.25194	0.0116794	0.0376776	yes	up	0.31	0.17	0.09	0.62	0.81	0.7	0.19	0.71
gene-LOC118272593	LOC118272593	uncharacterized LOC118272593	0.115	-3.11978	0.0117222	0.037782	yes	down	0.37	0.31	0.36	0	0.19	0	0.346667	0.0633333
[truncated: 7,844 more rows]

## Sheet: Table S5
Table S5 Common DEGs within different groups
DEGs shared by T1H VSCKH、T1T VS CKT and T1A VS CKA
Gene ID	Gene Name	Gene Description
gene-LOC118273757	LOC118273757	cytochrome b5-like
gene-LOC118263860	LOC118263860	60S ribosomal protein L21-like
gene-LOC118276935	LOC118276935	uncharacterized LOC118276935
gene-LOC118280854	LOC118280854	uncharacterized LOC118280854
gene-LOC118269435	LOC118269435	NADH-quinone oxidoreductase subunit B 2-like
gene-LOC118267546	LOC118267546	probable methylmalonate-semialdehyde dehydrogenase [acylating], mitochondrial
DEGs shared by T2H VSCKH、T2T VS CKT and T2A VS CKA
Gene ID	Gene Name	Gene Description
gene-LOC118263860	LOC118263860	60S ribosomal protein L21-like
gene-LOC118281994	LOC118281994	V-type proton ATPase 16 kDa proteolipid subunit
gene-LOC118270352	LOC118270352	attacin-A-like
gene-LOC118277782	LOC118277782	60S ribosomal protein L19-like
gene-LOC118267757	LOC118267757	uncharacterized LOC118267757
gene-LOC118269261	LOC118269261	uncharacterized LOC118269261
gene-LOC118274400	LOC118274400	gamma-glutamylcyclotransferase-like
DEGs shared by T3H VSCKH、T3T VS CKT and T3A VS CKA
Gene ID	Gene Name	Gene Description
gene-LOC118263443	LOC118263443	tyrosine 3-monooxygenase-like
gene-LOC118279662	LOC118279662	cuticle protein 1-like
gene-LOC118269396	LOC118269396	uncharacterized LOC118269396, transcript variant X1
gene-LOC118276170	LOC118276170	60S ribosomal protein L26-like
gene-LOC118279431	LOC118279431	large subunit ribosomal RNA
gene-LOC118264767	LOC118264767	uncharacterized LOC118264767
gene-LOC118271873	LOC118271873	trinucleotide repeat-containing gene 18 protein-like
DEGs shared by T1H VSCKH、T2H VS CKH and T3H VS CKH
Gene ID	Gene Name	Gene Description
gene-LOC118273612	LOC118273612	mitochondrial intermediate peptidase-like
gene-LOC118270658	LOC118270658	uncharacterized LOC118270658
gene-LOC118263445	LOC118263445	histone PARylation factor 1-like
gene-LOC118267623	LOC118267623	inhibitor of nuclear factor kappa-B kinase subunit beta-like
gene-LOC118276016	LOC118276016	calsenilin-like
gene-LOC118262189	LOC118262189	phosphatidylserine lipase ABHD16A-like, transcript variant X1
gene-LOC118279017	LOC118279017	GDP-fucose protein O-fucosyltransferase 2-like
gene-LOC118270352	LOC118270352	attacin-A-like
gene-LOC118279049	LOC118279049	vesicle transport protein GOT1B-like
gene-LOC118263814	LOC118263814	uncharacterized LOC118263814
gene-LOC118272162	LOC118272162	organic cation transporter protein-like
gene-LOC118272132	LOC118272132	5-methylcytosine rRNA methyltransferase NSUN4-like
DEGs shared by T1T VS CKT、T2T VS CKT and T3T VS CKT
Gene ID	Gene Name	Gene Description
gene-LOC118267995	LOC118267995	biogenesis of lysosome-related organelles complex 1 subunit 2-like, transcript variant X1
gene-LOC118280771	LOC118280771	protein lethal(2)essential for life-like
gene-LOC118280202	LOC118280202	leucine-rich repeat-containing G-protein coupled receptor 5-like
gene-LOC118272366	LOC118272366	cuticle protein 16.5-like
gene-LOC118278747	LOC118278747	transferrin-like
gene-LOC118269207	LOC118269207	GATOR complex protein NPRL2-like
gene-LOC118263860	LOC118263860	60S ribosomal protein L21-like
gene-LOC118281017	LOC118281017	uncharacterized LOC118281017, transcript variant X1
gene-LOC118266608	LOC118266608	sulfotransferase 1C4-like
gene-LOC118278576	LOC118278576	uncharacterized LOC118278576
gene-LOC118277799	LOC118277799	uncharacterized LOC118277799, transcript variant X2
gene-LOC118271689	LOC118271689	calphotin-like, transcript variant X1
gene-LOC118274609	LOC118274609	fatty acid synthase-like, transcript variant X2
gene-LOC118269775	LOC118269775	uncharacterized LOC118269775
gene-LOC118276665	LOC118276665	WAS/WASL-interacting protein family member 3-like
gene-LOC118275257	LOC118275257	uncharacterized LOC118275257
gene-LOC118277634	LOC118277634	uncharacterized LOC118277634, transcript variant X1
gene-AOB78_gp04	ND4L	NADH dehydrogenase subunit 4L
gene-LOC118263357	LOC118263357	cytochrome P450 4g15-like
gene-LOC118272875	LOC118272875	NADH dehydrogenase [ubiquinone] flavoprotein 2, mitochondrial-like
gene-LOC118280654	LOC118280654	fibulin-1-like, transcript variant X1
gene-LOC118263862	LOC118263862	uncharacterized LOC118263862, transcript variant X1
gene-LOC118274638	LOC118274638	protein I'm not dead yet-like
gene-LOC118274634	LOC118274634	fatty acid synthase-like, transcript variant X1
gene-LOC118266823	LOC118266823	uncharacterized LOC118266823
gene-LOC118271874	LOC118271874	uncharacterized LOC118271874
gene-LOC118271792	LOC118271792	uncharacterized LOC118271792
gene-LOC118261921	LOC118261921	ADP-ribosylation factor-like protein 8
gene-LOC118280658	LOC118280658	uncharacterized LOC118280658
gene-LOC118280663	LOC118280663	heat shock protein 68-like
gene-LOC118263448	LOC118263448	cytochrome P450 4g15-like
gene-LOC118269324	LOC118269324	malate dehydrogenase, mitochondrial-like, transcript variant X1
gene-LOC118277857	LOC118277857	rho GTPase-activating protein 7-like, transcript variant X1
gene-LOC118275259	LOC118275259	uncharacterized LOC118275259
gene-LOC118274557	LOC118274557	fatty acid synthase-like, transcript variant X1
gene-LOC118273855	LOC118273855	cuticle protein 16.5-like
gene-LOC118272200	LOC118272200	IST1-like protein
gene-LOC118274601	LOC118274601	fatty acid synthase-like, transcript variant X1
DEGs shared by T1A VS CKA、T2A VS CKA and T3A VS CKA
Gene ID	Gene Name	Gene Description
gene-LOC118269152	LOC118269152	uncharacterized LOC118269152, transcript variant X1
gene-LOC118276394	LOC118276394	protein lethal(2)essential for life-like
gene-LOC118266017	LOC118266017	NADH dehydrogenase [ubiquinone] iron-sulfur protein 5-like
gene-LOC118279248	LOC118279248	juvenile hormone epoxide hydrolase-like
gene-LOC118264467	LOC118264467	uncharacterized LOC118264467
gene-LOC118274842	LOC118274842	uncharacterized LOC118274842
gene-LOC118274626	LOC118274626	malate dehydrogenase, mitochondrial-like, transcript variant X1
gene-LOC118271750	LOC118271750	myeloid leukemia factor-like, transcript variant X1
gene-LOC118265987	LOC118265987	peptidyl-prolyl cis-trans isomerase B-like
gene-LOC118262945	LOC118262945	protein purity of essence-like
gene-LOC118266326	LOC118266326	serine--tRNA ligase, cytoplasmic-like
gene-LOC118269090	LOC118269090	exonuclease GOR-like
gene-LOC118267003	LOC118267003	receptor-type guanylate cyclase Gyc76C-like, transcript variant X12
gene-LOC118277530	LOC118277530	mitochondrial import inner membrane translocase subunit Tim23-like
gene-LOC118272152	LOC118272152	uncharacterized LOC118272152
gene-LOC118280334	LOC118280334	NADH dehydrogenase [ubiquinone] 1 alpha subcomplex assembly factor 3-like, transcript variant X2
gene-LOC118270409	LOC118270409	atlastin-like
gene-LOC118266761	LOC118266761	hemocytin-like
gene-LOC118269270	LOC118269270	geminin-like
gene-LOC118263443	LOC118263443	tyrosine 3-monooxygenase-like
gene-LOC118276464	LOC118276464	cuticle protein 16.5-like
gene-LOC118262061	LOC118262061	signal recognition particle subunit SRP72-like
gene-LOC118267308	LOC118267308	mpv17-like protein
gene-LOC118262037	LOC118262037	aspartate--tRNA ligase, mitochondrial-like
gene-LOC118274155	LOC118274155	uncharacterized LOC118274155, transcript variant X1
gene-LOC118282425	LOC118282425	ionotropic receptor 40a-like
gene-LOC118281683	LOC118281683	uncharacterized LOC118281683
gene-LOC118281093	LOC118281093	multiple epidermal growth factor-like domains protein 10
gene-LOC118279756	LOC118279756	actin-like protein 6A
gene-LOC118271275	LOC118271275	RNA cytidine acetyltransferase-like
gene-LOC118269178	LOC118269178	methylated-DNA--protein-cysteine methyltransferase, inducible-like
gene-LOC118280570	LOC118280570	mast cell protease 1A-like
gene-LOC118272196	LOC118272196	guanine nucleotide-binding protein subunit beta-like protein
gene-LOC118265734	LOC118265734	pro-epidermal growth factor-like
gene-LOC118278665	LOC118278665	uncharacterized LOC118278665
gene-LOC118280011	LOC118280011	large subunit ribosomal RNA
gene-LOC118277733	LOC118277733	waprin-Thr1-like
gene-LOC118280741	LOC118280741	uncharacterized LOC118280741
gene-LOC118265540	LOC118265540	ubiquitin thioesterase otubain-like, transcript variant X1
gene-LOC118273840	LOC118273840	uncharacterized LOC118273840, transcript variant X1
gene-LOC118273352	LOC118273352	glutathione hydrolase 7-like
gene-LOC118277331	LOC118277331	uncharacterized LOC118277331
gene-LOC118280771	LOC118280771	protein lethal(2)essential for life-like
gene-LOC118275408	LOC118275408	RNA-binding protein 4.1-like, transcript variant X1
gene-LOC118276436	LOC118276436	basic juvenile hormone-suppressible protein 1-like
gene-LOC118271647	LOC118271647	GMP synthase [glutamine-hydrolyzing]-like, transcript variant X1
gene-LOC118271581	LOC118271581	RNA-binding protein lark-like, transcript variant X1
gene-LOC118273212	LOC118273212	voltage-dependent L-type calcium channel subunit beta-2-like, transcript variant X5
gene-LOC118263455	LOC118263455	uncharacterized LOC118263455, transcript variant X1
gene-LOC118262280	LOC118262280	serine/threonine-protein phosphatase 2A regulatory subunit B'' subunit beta-like, transcript variant X1
gene-LOC118280402	LOC118280402	breast cancer type 2 susceptibility protein-like
gene-LOC118280850	LOC118280850	maltase A3-like, transcript variant X2
gene-LOC118280410	LOC118280410	acetyl-CoA carboxylase-like, transcript variant X1
gene-LOC118280772	LOC118280772	uncharacterized LOC118280772
gene-LOC118263457	LOC118263457	cytochrome P450 4g15-like, transcript variant X1
gene-LOC118282016	LOC118282016	inorganic pyrophosphatase-like
gene-LOC118277206	LOC118277206	tubulin beta chain-like
gene-LOC118280131	LOC118280131	actin-like protein 6A, transcript variant X3
gene-LOC118276797	LOC118276797	uncharacterized LOC118276797
gene-LOC118274473	LOC118274473	uncharacterized LOC118274473
gene-LOC118274552	LOC118274552	malate dehydrogenase, mitochondrial-like, transcript variant X1
gene-LOC118264749	LOC118264749	eukaryotic translation initiation factor 3 subunit D
gene-LOC118279308	LOC118279308	ovalbumin-related protein X-like
gene-LOC118262608	LOC118262608	NADH dehydrogenase [ubiquinone] 1 alpha subcomplex subunit 2-like, transcript variant X1
gene-LOC118268901	LOC118268901	BUB3-interacting and GLEBS motif-containing protein ZNF207-like, transcript variant X1
gene-LOC118262522	LOC118262522	inter-alpha-trypsin inhibitor heavy chain H4-like, transcript variant X1
gene-LOC118276292	LOC118276292	uncharacterized LOC118276292
gene-LOC118282241	LOC118282241	protein amnionless-like
gene-LOC118264618	LOC118264618	targeting protein for Xklp2-like
gene-LOC118264067	LOC118264067	uncharacterized LOC118264067
gene-LOC118269824	LOC118269824	pyrethroid hydrolase Ces2e-like, transcript variant X1
gene-LOC118266960	LOC118266960	5-hydroxytryptamine receptor, transcript variant X3
gene-LOC118275777	LOC118275777	papilin-like
gene-LOC118267635	LOC118267635	uncharacterized LOC118267635, transcript variant X1
gene-LOC118268601	LOC118268601	moesin/ezrin/radixin homolog 1-like
gene-LOC118276832	LOC118276832	SH3 and multiple ankyrin repeat domains protein 1-like
gene-LOC118276533	LOC118276533	integrator complex subunit 5-like, transcript variant X1
gene-LOC118277196	LOC118277196	oxidative stress-induced growth inhibitor 1-like, transcript variant X2
gene-LOC118271801	LOC118271801	protein brunelleschi-like
gene-LOC118280624	LOC118280624	cardioacceleratory peptide receptor-like, transcript variant X1
gene-LOC118265066	LOC118265066	protein FAM151A-like, transcript variant X1
gene-LOC118268956	LOC118268956	orcokinin peptides
gene-LOC118278897	LOC118278897	histone H3
gene-LOC118269687	LOC118269687	SPARC-like
gene-LOC118275838	LOC118275838	ATP synthase-coupling factor 6, mitochondrial-like
gene-LOC118281753	LOC118281753	putative uncharacterized protein DDB_G0282133
gene-LOC118266401	LOC118266401	DNA replication licensing factor MCM4-like
gene-LOC118271698	LOC118271698	1,4-alpha-glucan-branching enzyme-like
gene-LOC118269387	LOC118269387	myosin heavy chain, muscle, transcript variant X14
gene-LOC118269022	LOC118269022	26S proteasome non-ATPase regulatory subunit 2-like
gene-LOC118270613	LOC118270613	octopamine receptor Oamb-like, transcript variant X1
gene-LOC118266209	LOC118266209	multidrug resistance protein homolog 49-like
gene-LOC118280845	LOC118280845	uncharacterized LOC118280845
gene-LOC118265697	LOC118265697	allergen Tha p 1-like
gene-LOC118273591	LOC118273591	transcription factor SOX-21-like
gene-LOC118279899	LOC118279899	polyhomeotic-like protein 3, transcript variant X1
gene-LOC118266942	LOC118266942	somatostatin receptor type 2-like
gene-LOC118267038	LOC118267038	matrix metalloproteinase-2-like
gene-LOC118271908	LOC118271908	uncharacterized LOC118271908
gene-LOC118280437	LOC118280437	cullin-2-like, transcript variant X3
gene-LOC118276758	LOC118276758	zinc finger protein 729-like
gene-LOC118276046	LOC118276046	probable cysteine--tRNA ligase, mitochondrial
gene-LOC118269017	LOC118269017	uncharacterized LOC118269017
gene-LOC118268285	LOC118268285	aminopeptidase N-like
gene-LOC118279234	LOC118279234	protein lingerer-like, transcript variant X1
gene-LOC118280506	LOC118280506	uncharacterized LOC118280506
gene-LOC118276140	LOC118276140	SR-related and CTD-associated factor 4-like, transcript variant X1
gene-LOC118279268	LOC118279268	attacin-like
gene-LOC118262593	LOC118262593	apoptosis regulatory protein Siva-like
gene-LOC118278506	LOC118278506	eukaryotic peptide chain release factor subunit 1
gene-LOC118279387	LOC118279387	uncharacterized LOC118279387
gene-LOC118270780	LOC118270780	protein Skeletor, isoforms B/C-like, transcript variant X1
gene-LOC118265505	LOC118265505	uncharacterized oxidoreductase MT0954-like
gene-LOC118268104	LOC118268104	cytochrome b5-related protein-like
gene-LOC118269160	LOC118269160	esterase FE4-like
gene-LOC118280748	LOC118280748	apolipophorins-like, transcript variant X1
gene-LOC118279662	LOC118279662	cuticle protein 1-like
gene-LOC118264916	LOC118264916	hemicentin-2-like
gene-LOC118268906	LOC118268906	DNA repair protein RAD50-like
gene-LOC118267571	LOC118267571	dopamine D2-like receptor
gene-LOC118274890	LOC118274890	protein D2-like, transcript variant X1
gene-LOC118264708	LOC118264708	DNA-directed RNA polymerase I subunit RPA43-like
gene-LOC118270355	LOC118270355	uncharacterized LOC118270355
gene-LOC118274234	LOC118274234	NADH dehydrogenase [ubiquinone] 1 alpha subcomplex subunit 13-like
gene-LOC118281067	LOC118281067	uncharacterized LOC118281067
gene-LOC118262749	LOC118262749	mediator of RNA polymerase II transcription subunit 14-like
gene-LOC118276509	LOC118276509	sine oculis-binding protein homolog, transcript variant X1
gene-LOC118275453	LOC118275453	atlastin-like
gene-LOC118266918	LOC118266918	rab5 GDP/GTP exchange factor-like, transcript variant X1
gene-LOC118282434	LOC118282434	uncharacterized LOC118282434
gene-LOC118278851	LOC118278851	serine/arginine repetitive matrix protein 2-like, transcript variant X1
gene-LOC118267604	LOC118267604	calcium-binding mitochondrial carrier protein SCaMC-2-like, transcript variant X1
gene-LOC118278285	LOC118278285	SWI/SNF complex subunit SMARCC2-like, transcript variant X1
gene-LOC118266866	LOC118266866	calcium-transporting ATPase sarcoplasmic/endoplasmic reticulum type, transcript variant X2
gene-LOC118273659	LOC118273659	cysteine-rich venom protein DIS2-like
gene-LOC118275172	LOC118275172	uncharacterized LOC118275172, transcript variant X1
gene-LOC118272100	LOC118272100	40S ribosomal protein S26
gene-LOC118265026	LOC118265026	DNA methyltransferase 1-associated protein 1-like
gene-LOC118274947	LOC118274947	N-glycosylase/DNA lyase-like
gene-LOC118273834	LOC118273834	protein white-like, transcript variant X1
gene-LOC118272938	LOC118272938	glycine cleavage system H protein, mitochondrial-like
gene-LOC118264785	LOC118264785	protein I'm not dead yet-like, transcript variant X1
gene-LOC118265695	LOC118265695	ejaculatory bulb-specific protein 3-like, transcript variant X1
gene-LOC118261726	LOC118261726	uncharacterized LOC118261726
gene-LOC118266742	LOC118266742	mucin-5AC-like
gene-LOC118274577	LOC118274577	myotubularin-related protein 4-like, transcript variant X2
gene-LOC118265541	LOC118265541	histone acetyltransferase KAT7-like
gene-LOC118268286	LOC118268286	waprin-Phi1-like, transcript variant X1
gene-LOC118277080	LOC118277080	dipeptidyl aminopeptidase-like protein 6
gene-LOC118267118	LOC118267118	dolichyl-diphosphooligosaccharide--protein glycosyltransferase 48 kDa subunit-like
gene-LOC118280768	LOC118280768	uncharacterized LOC118280768
gene-LOC118273135	LOC118273135	exonuclease mut-7 homolog
gene-LOC118272808	LOC118272808	uncharacterized LOC118272808
gene-LOC118268743	LOC118268743	calcitonin gene-related peptide type 1 receptor-like, transcript variant X5
gene-LOC118275339	LOC118275339	uncharacterized LOC118275339, transcript variant X4
gene-LOC118271238	LOC118271238	uncharacterized LOC118271238
gene-LOC118266372	LOC118266372	uncharacterized LOC118266372
gene-LOC118269730	LOC118269730	uncharacterized LOC118269730
gene-LOC118274545	LOC118274545	NADH dehydrogenase [ubiquinone] 1 alpha subcomplex subunit 7-like
gene-LOC118280408	LOC118280408	uncharacterized LOC118280408
gene-LOC118262632	LOC118262632	extensin-like, transcript variant X1
gene-LOC118263389	LOC118263389	intraflagellar transport protein 122 homolog
gene-LOC118282014	LOC118282014	protein ST7 homolog
gene-LOC118269548	LOC118269548	uncharacterized LOC118269548, transcript variant X1
gene-LOC118263171	LOC118263171	uncharacterized LOC118263171, transcript variant X1
gene-LOC118271332	LOC118271332	prothoracicostatic peptides-like, transcript variant X1
gene-LOC118281716	LOC118281716	cytochrome P450 4C1-like
gene-LOC118264826	LOC118264826	adenylosuccinate lyase-like
gene-LOC118282015	LOC118282015	cytochrome b-c1 complex subunit 10-like
gene-LOC118262409	LOC118262409	extended synaptotagmin-1-like, transcript variant X1
gene-LOC118270348	LOC118270348	V-type proton ATPase subunit B
gene-LOC118268918	LOC118268918	glutathione hydrolase 1 proenzyme-like, transcript variant X1
gene-LOC118273178	LOC118273178	proteasome subunit beta type-7-like
gene-LOC118267627	LOC118267627	SET and MYND domain-containing protein 4-like, transcript variant X2
gene-LOC118262914	LOC118262914	uncharacterized LOC118262914, transcript variant X1
gene-LOC118272002	LOC118272002	C3 and PZP-like alpha-2-macroglobulin domain-containing protein 8, transcript variant X1
gene-LOC118262053	LOC118262053	integrator complex subunit 5-like, transcript variant X1
gene-LOC118270798	LOC118270798	myrosinase 1-like, transcript variant X1
gene-LOC118281691	LOC118281691	cytadherence high molecular weight protein 3-like
gene-LOC118277155	LOC118277155	probable salivary secreted peptide
gene-LOC118269681	LOC118269681	myosin light chain alkali-like, transcript variant X1
gene-LOC118264555	LOC118264555	uncharacterized LOC118264555, transcript variant X3
gene-LOC118277521	LOC118277521	40S ribosomal protein S7, transcript variant X2
gene-LOC118271705	LOC118271705	myotrophin-like
gene-LOC118277738	LOC118277738	influenza virus NS1A-binding protein homolog B-like
gene-LOC118273910	LOC118273910	sodium channel protein para-like
gene-LOC118269132	LOC118269132	pre-mRNA-processing-splicing factor 8
gene-LOC118273322	LOC118273322	exosome complex component RRP42-like
gene-LOC118275511	LOC118275511	uncharacterized LOC118275511
gene-LOC118280974	LOC118280974	uncharacterized LOC118280974, transcript variant X1
gene-LOC118266409	LOC118266409	WD repeat-containing protein 3-like
gene-LOC118264521	LOC118264521	Fanconi anemia group I protein homolog
gene-LOC118269293	LOC118269293	rab GTPase-binding effector protein 1-like, transcript variant X1
gene-LOC118277355	LOC118277355	uncharacterized LOC118277355
gene-LOC118275652	LOC118275652	homeobox protein prospero-like, transcript variant X1
gene-LOC118278753	LOC118278753	uncharacterized LOC118278753
gene-LOC118269077	LOC118269077	probable serine hydrolase
gene-LOC118272198	LOC118272198	uncharacterized LOC118272198, transcript variant X3
gene-LOC118276459	LOC118276459	ashwin-like
gene-LOC118270303	LOC118270303	facilitated trehalose transporter Tret1-like, transcript variant X1
gene-LOC118269540	LOC118269540	leukocyte receptor cluster member 8 homolog
gene-LOC118272110	LOC118272110	calpain-A-like
gene-LOC118279605	LOC118279605	actin, alpha skeletal muscle-like
gene-LOC118278712	LOC118278712	galectin-4-like
gene-LOC118273698	LOC118273698	androgen-dependent TFPI-regulating protein-like
gene-LOC118279954	LOC118279954	histone H2B-like
gene-LOC118276115	LOC118276115	3-oxoacyl-[acyl-carrier-protein] reductase FabG-like
gene-LOC118267580	LOC118267580	uncharacterized LOC118267580
gene-LOC118281114	LOC118281114	60S ribosomal protein L4-like
gene-LOC118266879	LOC118266879	UDP-glucuronosyltransferase 2B13-like
gene-LOC118268152	LOC118268152	V-type proton ATPase 116 kDa subunit a1-like, transcript variant X1
gene-LOC118269697	LOC118269697	glutamate dehydrogenase, mitochondrial-like
gene-LOC118279351	LOC118279351	juvenile hormone epoxide hydrolase-like
gene-LOC118270381	LOC118270381	serine/threonine-protein phosphatase PP2A 65 kDa regulatory subunit-like
gene-LOC118274690	LOC118274690	trypsin CFT-1-like
gene-LOC118277461	LOC118277461	uncharacterized LOC118277461
gene-LOC118279974	LOC118279974	uncharacterized LOC118279974
gene-LOC118268249	LOC118268249	protein CutA homolog
gene-LOC118273197	LOC118273197	uncharacterized LOC118273197
gene-LOC118263147	LOC118263147	protein crumbs-like
gene-LOC118266849	LOC118266849	SCO-spondin-like
gene-LOC118263853	LOC118263853	laminin subunit alpha-like
gene-LOC118271829	LOC118271829	uncharacterized LOC118271829
gene-LOC118267417	LOC118267417	ribosome-recycling factor, mitochondrial-like
gene-LOC118276201	LOC118276201	aminoacylase-1-like
gene-LOC118276012	LOC118276012	ras GTPase-activating-like protein IQGAP1
gene-LOC118262902	LOC118262902	NADH dehydrogenase [ubiquinone] 1 beta subcomplex subunit 8, mitochondrial-like
gene-LOC118268744	LOC118268744	actin, muscle-type A2
gene-LOC118264138	LOC118264138	uncharacterized LOC118264138
gene-LOC118273737	LOC118273737	glycine-rich cell wall structural protein 1.8-like, transcript variant X1
gene-LOC118282367	LOC118282367	ATP-binding cassette sub-family G member 5-like
gene-LOC118262103	LOC118262103	uncharacterized LOC118262103
gene-LOC118280827	LOC118280827	serine protease snake-like, transcript variant X2
gene-LOC118273243	LOC118273243	uncharacterized LOC118273243
gene-LOC118269794	LOC118269794	DNA helicase MCM9-like
gene-LOC118278905	LOC118278905	histone H2B
gene-LOC118268209	LOC118268209	ubiquinol-cytochrome-c reductase complex assembly factor 1-like
gene-LOC118279278	LOC118279278	gloverin-like
gene-LOC118262859	LOC118262859	60S ribosomal protein L10a
gene-LOC118270423	LOC118270423	DNA-directed RNA polymerase I subunit RPA2-like
gene-LOC118277616	LOC118277616	venom serine protease-like, transcript variant X1
gene-LOC118274940	LOC118274940	aldo-keto reductase AKR2E4-like
gene-LOC118266364	LOC118266364	acetylcholinesterase-like, transcript variant X2
gene-LOC118272072	LOC118272072	elongation factor 1-alpha, transcript variant X2
gene-LOC118274107	LOC118274107	polyubiquitin-C-like, transcript variant X1
gene-LOC118279253	LOC118279253	gloverin-like
gene-LOC118265768	LOC118265768	cartilage oligomeric matrix protein-like, transcript variant X2
gene-LOC118264773	LOC118264773	nuclear protein localization protein 4 homolog
gene-LOC118272692	LOC118272692	proteasome subunit alpha type-6-like
gene-LOC118267778	LOC118267778	uncharacterized LOC118267778
gene-LOC118269731	LOC118269731	uncharacterized LOC118269731
gene-LOC118261721	LOC118261721	protein furry-like, transcript variant X2
gene-LOC118271092	LOC118271092	alpha-N-acetylgalactosaminidase-like, transcript variant X2
gene-LOC118272348	LOC118272348	collagen alpha-1(XVIII) chain-like, transcript variant X1
gene-LOC118281999	LOC118281999	sensory neuron membrane protein 2, transcript variant X1
gene-LOC118269712	LOC118269712	probable ATP-dependent RNA helicase pitchoune
gene-LOC118280473	LOC118280473	acetyl-CoA carboxylase 1-like
gene-LOC118274075	LOC118274075	beta-ureidopropionase-like
gene-LOC118280569	LOC118280569	serine protease snake-like, transcript variant X1
gene-LOC118274208	LOC118274208	myogenesis-regulating glycosidase-like
gene-LOC118264554	LOC118264554	sodium-independent sulfate anion transporter-like
gene-LOC118263299	LOC118263299	protein transport protein Sec61 subunit gamma
gene-LOC118273472	LOC118273472	uncharacterized LOC118273472
gene-LOC118273941	LOC118273941	transducin-like enhancer protein 4, transcript variant X1
gene-LOC118268251	LOC118268251	carbonic anhydrase 7-like
gene-LOC118278521	LOC118278521	dihydrolipoyllysine-residue succinyltransferase component of 2-oxoglutarate dehydrogenase complex, mitochondrial-like, transcript variant X3
gene-LOC118263749	LOC118263749	coatomer subunit beta-like
gene-LOC118280079	LOC118280079	aldo-keto reductase AKR2E4-like, transcript variant X1
gene-LOC118272045	LOC118272045	kelch-like protein 3
gene-LOC118276440	LOC118276440	PHD and RING finger domain-containing protein 1-like, transcript variant X1
gene-LOC118268182	LOC118268182	ATP synthase subunit beta, mitochondrial
gene-LOC118275050	LOC118275050	uncharacterized LOC118275050
gene-LOC118267830	LOC118267830	eukaryotic translation initiation factor 5-like
gene-LOC118278135	LOC118278135	ATP-binding cassette sub-family E member 1-like
gene-LOC118273395	LOC118273395	chitin synthase chs-2-like, transcript variant X1
gene-LOC118273973	LOC118273973	neuroblastoma-amplified sequence-like
gene-LOC118272635	LOC118272635	uncharacterized LOC118272635
gene-LOC118271031	LOC118271031	ADP-ribosylation factor GTPase-activating protein 2-like, transcript variant X1
gene-LOC118265495	LOC118265495	DNA methyltransferase 1-associated protein 1-like
gene-LOC118266018	LOC118266018	transcriptional regulatory protein LGE1-like
gene-LOC118270211	LOC118270211	dosage compensation regulator-like
gene-LOC118277295	LOC118277295	uncharacterized LOC118277295
gene-LOC118280586	LOC118280586	trypsin 3A1-like
gene-LOC118270301	LOC118270301	attacin-A-like
gene-LOC118266024	LOC118266024	uncharacterized LOC118266024
gene-LOC118267683	LOC118267683	zinc finger protein 883-like
gene-LOC118279086	LOC118279086	uncharacterized LOC118279086
gene-LOC118280749	LOC118280749	uncharacterized LOC118280749
gene-LOC118262260	LOC118262260	S-formylglutathione hydrolase-like, transcript variant X1
gene-LOC118263013	LOC118263013	proteasome subunit beta type-6-like
gene-LOC118263463	LOC118263463	tyrosine-protein phosphatase corkscrew-like, transcript variant X1
gene-LOC118274658	LOC118274658	glucose dehydrogenase [FAD, quinone]-like
gene-LOC118277133	LOC118277133	cytochrome c oxidase subunit 5B, mitochondrial-like
gene-LOC118272787	LOC118272787	uncharacterized LOC118272787
gene-LOC118273610	LOC118273610	aspartate aminotransferase, mitochondrial-like, transcript variant X1
gene-LOC118268158	LOC118268158	altered inheritance of mitochondria protein 3-like, transcript variant X1
gene-LOC118277638	LOC118277638	myrosinase 1-like
gene-LOC118270796	LOC118270796	uncharacterized LOC118270796
gene-LOC118264290	LOC118264290	putative inorganic phosphate cotransporter
gene-LOC118263828	LOC118263828	exportin-5-like, transcript variant X2
gene-LOC118275455	LOC118275455	hemicentin-1-like
gene-LOC118272686	LOC118272686	serine/threonine-protein kinase RIO1-like
gene-LOC118280349	LOC118280349	uncharacterized LOC118280349, transcript variant X1
gene-LOC118279322	LOC118279322	juvenile hormone epoxide hydrolase-like
gene-LOC118267505	LOC118267505	elongation factor 1-gamma-like
gene-LOC118282209	LOC118282209	inducible metalloproteinase inhibitor protein-like, transcript variant X1
gene-LOC118265092	LOC118265092	POU domain, class 4, transcription factor 1-like
gene-LOC118273202	LOC118273202	succinate dehydrogenase assembly factor 4, mitochondrial-like, transcript variant X1
gene-LOC118274962	LOC118274962	aldo-keto reductase AKR2E4-like
gene-LOC118277424	LOC118277424	cytochrome c oxidase subunit 4 isoform 1, mitochondrial-like, transcript variant X2
gene-LOC118263860	LOC118263860	60S ribosomal protein L21-like
gene-LOC118265047	LOC118265047	sprT-like domain-containing protein Spartan
gene-LOC118279810	LOC118279810	uncharacterized LOC118279810
gene-LOC118268326	LOC118268326	uncharacterized LOC118268326
gene-LOC118276072	LOC118276072	glutamate receptor ionotropic, kainate 2-like
gene-LOC118271509	LOC118271509	GDP-Man:Man(3)GlcNAc(2)-PP-Dol alpha-1,2-mannosyltransferase-like
gene-LOC118263232	LOC118263232	probable arginine--tRNA ligase, mitochondrial
gene-LOC118280015	LOC118280015	nascent polypeptide-associated complex subunit alpha-like, transcript variant X2
gene-LOC118273128	LOC118273128	60S ribosomal protein L3
gene-LOC118270403	LOC118270403	-
gene-LOC118276238	LOC118276238	MAPK-interacting and spindle-stabilizing protein-like
gene-LOC118272982	LOC118272982	venom acid phosphatase Acph-1-like, transcript variant X1
gene-LOC118262880	LOC118262880	uncharacterized LOC118262880, transcript variant X3
gene-LOC118269727	LOC118269727	glutathione S-transferase-like
gene-LOC118269245	LOC118269245	putative inorganic phosphate cotransporter, transcript variant X1
gene-LOC118275119	LOC118275119	fructose-bisphosphate aldolase-like, transcript variant X1
gene-LOC118269932	LOC118269932	17-beta-hydroxysteroid dehydrogenase 13-like, transcript variant X1
gene-LOC118271282	LOC118271282	proteasome subunit alpha type-1-like, transcript variant X1
gene-LOC118264048	LOC118264048	(E3-independent) E2 ubiquitin-conjugating enzyme-like, transcript variant X1
gene-LOC118267194	LOC118267194	cytochrome P450 18a1-like
gene-LOC118279489	LOC118279489	proteoglycan 4-like
gene-LOC118270280	LOC118270280	uncharacterized LOC118270280
gene-LOC118282267	LOC118282267	kalirin-like, transcript variant X1
gene-LOC118276831	LOC118276831	rho guanine nucleotide exchange factor 12-like, transcript variant X1
gene-LOC118278270	LOC118278270	integrator complex subunit 9-like
gene-LOC118269638	LOC118269638	chromatin accessibility complex 16kD protein-like
gene-LOC118266161	LOC118266161	2-amino-3-ketobutyrate coenzyme A ligase, mitochondrial-like
gene-LOC118278020	LOC118278020	uncharacterized LOC118278020
gene-LOC118262554	LOC118262554	peroxiredoxin 1-like, transcript variant X1
gene-LOC118270000	LOC118270000	homeotic protein Sex combs reduced-like
gene-LOC118278083	LOC118278083	acanthoscurrin-2-like
gene-LOC118262163	LOC118262163	protein transport protein Sec61 subunit alpha
gene-LOC118265730	LOC118265730	delta(24)-sterol reductase-like
gene-LOC118280820	LOC118280820	integrator complex subunit 3 homolog
gene-LOC118267824	LOC118267824	uncharacterized LOC118267824, transcript variant X1
gene-LOC118269243	LOC118269243	uncharacterized LOC118269243
gene-LOC118267743	LOC118267743	spectrin beta chain-like, transcript variant X11
gene-LOC118267111	LOC118267111	fungal protease inhibitor-1-like
gene-LOC118280732	LOC118280732	uncharacterized LOC118280732
gene-LOC118268504	LOC118268504	probable phosphoserine aminotransferase
gene-LOC118281007	LOC118281007	serine protease snake-like
gene-LOC118265196	LOC118265196	trypsin, alkaline C-like
gene-LOC118264690	LOC118264690	senecionine N-oxygenase-like
gene-LOC118266442	LOC118266442	cyclin-dependent-like kinase 5
gene-LOC118276044	LOC118276044	sine oculis-binding protein homolog, transcript variant X1
gene-LOC118274553	LOC118274553	phenoloxidase subunit 2-like
gene-LOC118280956	LOC118280956	zinc finger protein 878-like
gene-LOC118280977	LOC118280977	titin-like
gene-LOC118277502	LOC118277502	proteasome subunit beta type-5-like
gene-LOC118280171	LOC118280171	endochitinase A-like
gene-LOC118276104	LOC118276104	protein piccolo-like
gene-LOC118264064	LOC118264064	15-hydroxyprostaglandin dehydrogenase [NAD(+)]-like
gene-LOC118265820	LOC118265820	proteasome subunit beta type-1-like
gene-LOC118269996	LOC118269996	prefoldin subunit 5-like
gene-LOC118276301	LOC118276301	40S ribosomal protein S13
gene-LOC118271579	LOC118271579	guanine nucleotide-binding protein subunit beta-like protein
gene-LOC118273839	LOC118273839	transcription initiation factor IIA subunit 1-like
gene-LOC118274637	LOC118274637	GPI transamidase component PIG-S-like, transcript variant X1
gene-LOC118277394	LOC118277394	60S ribosomal protein L7-like, transcript variant X1
gene-LOC118264500	LOC118264500	EKC/KEOPS complex subunit Tprkb-like
gene-LOC118279112	LOC118279112	lactosylceramide 1,3-N-acetyl-beta-D-glucosaminyltransferase-like
gene-LOC118266792	LOC118266792	uncharacterized LOC118266792
gene-LOC118274989	LOC118274989	fatty acid synthase-like
gene-LOC118262563	LOC118262563	small integral membrane protein 8-like
gene-LOC118279979	LOC118279979	5.8S ribosomal RNA
gene-LOC118264132	LOC118264132	sucrose-6-phosphate hydrolase-like
gene-LOC118268602	LOC118268602	neurotrimin-like
gene-LOC118279356	LOC118279356	chitin deacetylase 8-like
gene-LOC118271804	LOC118271804	uncharacterized LOC118271804
gene-LOC118262142	LOC118262142	palmitoyltransferase app-like, transcript variant X1
gene-LOC118279142	LOC118279142	GILT-like protein 2, transcript variant X1
gene-LOC118263834	LOC118263834	splicing factor 3A subunit 2-like
gene-LOC118278898	LOC118278898	histone H3
gene-LOC118270612	LOC118270612	actin-binding LIM protein 2-like, transcript variant X2
gene-LOC118273189	LOC118273189	uncharacterized LOC118273189
gene-LOC118269853	LOC118269853	glutathione S-transferase 1-1-like
gene-LOC118278289	LOC118278289	regulator of gene activity-like, transcript variant X2
gene-LOC118262824	LOC118262824	60S ribosomal protein L7a-like
gene-LOC118267716	LOC118267716	chymotrypsin-1-like
gene-LOC118278669	LOC118278669	conserved oligomeric Golgi complex subunit 7-like
gene-LOC118270340	LOC118270340	aminopeptidase N-like, transcript variant X1
gene-LOC118272888	LOC118272888	neurogenic differentiation factor 1-like
gene-LOC118263612	LOC118263612	40S ribosomal protein S2
gene-LOC118261731	LOC118261731	uncharacterized LOC118261731
gene-LOC118278743	LOC118278743	serine protease snake-like
gene-LOC118275297	LOC118275297	phenoloxidase-activating factor 1-like, transcript variant X1
gene-LOC118268593	LOC118268593	origin recognition complex subunit 2-like
gene-LOC118276257	LOC118276257	PI-PLC X domain-containing protein 3-like
gene-LOC118271484	LOC118271484	mucin-2-like
gene-LOC118270717	LOC118270717	probable peroxisomal acyl-coenzyme A oxidase 1
gene-LOC118271646	LOC118271646	mitochondrial 2-oxoglutarate/malate carrier protein-like, transcript variant X1
gene-LOC118265288	LOC118265288	activity-regulated cytoskeleton associated protein 1-like
gene-LOC118261842	LOC118261842	proliferating cell nuclear antigen
gene-LOC118267848	LOC118267848	parapinopsin-like
gene-LOC118278645	LOC118278645	uncharacterized LOC118278645
gene-LOC118278576	LOC118278576	uncharacterized LOC118278576
gene-LOC118278895	LOC118278895	late histone H1-like
gene-LOC118276399	LOC118276399	juvenile hormone-binding protein-like
gene-LOC118278710	LOC118278710	galectin-4-like
gene-LOC118263788	LOC118263788	protein PTCD3 homolog, mitochondrial-like
gene-LOC118274460	LOC118274460	2-methoxy-6-polyprenyl-1,4-benzoquinol methylase, mitochondrial-like
gene-LOC118275712	LOC118275712	SAGA-associated factor 11 homolog
gene-LOC118280681	LOC118280681	mast cell protease 1A-like
gene-LOC118277799	LOC118277799	uncharacterized LOC118277799, transcript variant X2
gene-LOC118268613	LOC118268613	heat shock 70 kDa protein cognate 4
gene-LOC118268556	LOC118268556	protein FAM76A-like
gene-LOC118262702	LOC118262702	E3 ubiquitin-protein ligase hyd-like
gene-LOC118271259	LOC118271259	glucosamine-6-phosphate isomerase-like, transcript variant X1
gene-LOC118275173	LOC118275173	alpha-ketoglutarate-dependent dioxygenase alkB homolog 7, mitochondrial-like
gene-LOC118275459	LOC118275459	baculoviral IAP repeat-containing protein 6-like, transcript variant X1
gene-LOC118271303	LOC118271303	apoptosis-stimulating of p53 protein 1-like
gene-LOC118274778	LOC118274778	fatty acid synthase-like
gene-LOC118265928	LOC118265928	uncharacterized LOC118265928, transcript variant X1
gene-LOC118271689	LOC118271689	calphotin-like, transcript variant X1
gene-LOC118267628	LOC118267628	mediator of DNA damage checkpoint protein 1-like
gene-LOC118274278	LOC118274278	polyubiquitin-C, transcript variant X1
gene-LOC118266745	LOC118266745	probable cytosolic iron-sulfur protein assembly protein Ciao1
gene-LOC118276488	LOC118276488	regucalcin-like, transcript variant X2
gene-LOC118264648	LOC118264648	thrombospondin type-1 domain-containing protein 7A-like
gene-LOC118263395	LOC118263395	growth arrest and DNA damage-inducible proteins-interacting protein 1-like
gene-LOC118277569	LOC118277569	holotricin-3-like
gene-LOC118263688	LOC118263688	tenascin-like, transcript variant X1
gene-LOC118275379	LOC118275379	bifunctional glutamate/proline--tRNA ligase-like, transcript variant X2
gene-LOC118270002	LOC118270002	peroxisomal membrane protein 11C-like
gene-LOC118265542	LOC118265542	fork head domain transcription factor slp2-like
gene-LOC118268694	LOC118268694	DNA excision repair protein ERCC-1-like
gene-LOC118265854	LOC118265854	uncharacterized LOC118265854
gene-LOC118274068	LOC118274068	zinc finger protein basonuclin-2-like
gene-LOC118263745	LOC118263745	fat-like cadherin-related tumor suppressor homolog
gene-LOC118274981	LOC118274981	N-acetylglucosamine-6-sulfatase-like, transcript variant X1
gene-LOC118268435	LOC118268435	venom allergen 5-like
gene-LOC118269738	LOC118269738	T-complex protein 1 subunit alpha-like
gene-LOC118269414	LOC118269414	prostaglandin reductase 1-like
gene-LOC118269342	LOC118269342	uncharacterized LOC118269342
gene-LOC118276262	LOC118276262	transferrin-like
gene-LOC118265860	LOC118265860	semaphorin-1A-like, transcript variant X1
gene-LOC118275735	LOC118275735	zinc transporter ZIP1-like
gene-LOC118264688	LOC118264688	aldo-keto reductase family 1 member B1-like
gene-LOC118277292	LOC118277292	uncharacterized LOC118277292
gene-LOC118264492	LOC118264492	sodium-dependent nutrient amino acid transporter 1-like
gene-LOC118280953	LOC118280953	xaa-Pro aminopeptidase ApepP-like
gene-LOC118272811	LOC118272811	ATP synthase subunit d, mitochondrial-like
gene-LOC118269304	LOC118269304	adenylate cyclase type 6-like, transcript variant X1
gene-LOC118278406	LOC118278406	zinc finger protein 665-like
gene-LOC118280746	LOC118280746	protein lethal(2)essential for life-like
gene-LOC118265449	LOC118265449	uncharacterized LOC118265449, transcript variant X1
gene-LOC118263348	LOC118263348	uncharacterized LOC118263348
gene-LOC118269125	LOC118269125	craniofacial development protein 2-like
gene-LOC118262468	LOC118262468	uncharacterized LOC118262468, transcript variant X2
gene-LOC118277308	LOC118277308	splicing factor 3B subunit 5
gene-LOC118272475	LOC118272475	beta-1,3-glucan-binding protein-like
gene-LOC118274609	LOC118274609	fatty acid synthase-like, transcript variant X2
gene-LOC118271514	LOC118271514	uncharacterized LOC118271514, transcript variant X1
gene-LOC118281801	LOC118281801	AH receptor-interacting protein-like
gene-LOC118261820	LOC118261820	uncharacterized LOC118261820
gene-LOC118272539	LOC118272539	translocon-associated protein subunit alpha-like
gene-LOC118265049	LOC118265049	triokinase/FMN cyclase-like
gene-LOC118279975	LOC118279975	uncharacterized LOC118279975
gene-LOC118264946	LOC118264946	WD repeat-containing protein 26-like
gene-LOC118274754	LOC118274754	very-long-chain 3-oxoacyl-CoA reductase-like
gene-LOC118267087	LOC118267087	DNA primase small subunit-like, transcript variant X1
gene-LOC118262437	LOC118262437	probable E3 ubiquitin-protein ligase HERC4
gene-LOC118276661	LOC118276661	proliferating cell nuclear antigen
gene-LOC118278801	LOC118278801	AP2/ERF domain-containing protein PFD0985w-like
gene-LOC118266677	LOC118266677	allantoinase-like
gene-LOC118267456	LOC118267456	regulator of G-protein signaling rgs-2-like, transcript variant X1
gene-LOC118274995	LOC118274995	60S ribosomal protein L6-like, transcript variant X2
gene-LOC118277156	LOC118277156	probable salivary secreted peptide
gene-LOC118274908	LOC118274908	uncharacterized LOC118274908
gene-LOC118276862	LOC118276862	protein IWS1 homolog, transcript variant X1
gene-LOC118275099	LOC118275099	fructose-bisphosphate aldolase-like, transcript variant X1
gene-LOC118279986	LOC118279986	U-scoloptoxin(01)-Cw1a-like
gene-LOC118280438	LOC118280438	sorting and assembly machinery component 50 homolog, transcript variant X1
gene-LOC118282455	LOC118282455	dipeptidyl peptidase 3-like
gene-LOC118267763	LOC118267763	mitochondrial 2-oxodicarboxylate carrier-like
gene-LOC118282010	LOC118282010	small conductance calcium-activated potassium channel protein-like, transcript variant X2
gene-LOC118264184	LOC118264184	uncharacterized LOC118264184, transcript variant X1
gene-LOC118272540	LOC118272540	translocon-associated protein subunit alpha-like
gene-LOC118273227	LOC118273227	protein tramtrack, beta isoform-like
gene-LOC118268330	LOC118268330	peptidyl-prolyl cis-trans isomerase-like
gene-LOC118269625	LOC118269625	60S ribosomal protein L15
gene-LOC118268996	LOC118268996	alpha-amylase 2-like
gene-LOC118262426	LOC118262426	cytosolic non-specific dipeptidase-like
gene-LOC118271752	LOC118271752	NPC intracellular cholesterol transporter 1-like, transcript variant X1
gene-LOC118275488	LOC118275488	uncharacterized LOC118275488, transcript variant X1
gene-LOC118266932	LOC118266932	-
gene-LOC118278579	LOC118278579	protein mahjong-like, transcript variant X1
gene-LOC118263196	LOC118263196	U1 spliceosomal RNA
gene-LOC118267741	LOC118267741	fatty acid synthase-like
gene-LOC118271813	LOC118271813	glutathione S-transferase 2-like
gene-LOC118271650	LOC118271650	26S proteasome regulatory subunit 7
gene-LOC118270994	LOC118270994	transmembrane protein 131-like
gene-LOC118273055	LOC118273055	queuine tRNA-ribosyltransferase catalytic subunit-like
gene-LOC118281607	LOC118281607	putative peptidyl-tRNA hydrolase PTRHD1
gene-LOC118275263	LOC118275263	protein transport protein Sec23A-like, transcript variant X1
gene-LOC118262991	LOC118262991	60S acidic ribosomal protein P1
gene-LOC118270271	LOC118270271	uncharacterized LOC118270271
gene-LOC118266098	LOC118266098	ejaculatory bulb-specific protein 3-like, transcript variant X1
gene-LOC118273201	LOC118273201	pre-mRNA-splicing factor ATP-dependent RNA helicase DHX16-like
gene-LOC118267664	LOC118267664	uncharacterized LOC118267664
gene-LOC118267201	LOC118267201	protein scarlet-like
gene-LOC118276490	LOC118276490	cyclin-K-like
gene-LOC118280265	LOC118280265	NADH dehydrogenase [ubiquinone] iron-sulfur protein 2, mitochondrial-like, transcript variant X1
gene-LOC118266848	LOC118266848	uncharacterized LOC118266848
gene-LOC118270015	LOC118270015	glutathione S-transferase-like
gene-LOC118270487	LOC118270487	uncharacterized LOC118270487
gene-LOC118277075	LOC118277075	far upstream element-binding protein 1-like, transcript variant X1
gene-LOC118262349	LOC118262349	spectrin alpha chain-like
gene-LOC118263403	LOC118263403	proline-rich extensin-like protein EPR1, transcript variant X1
gene-LOC118270364	LOC118270364	gastrula zinc finger protein XlCGF17.1-like
gene-LOC118276665	LOC118276665	WAS/WASL-interacting protein family member 3-like
gene-LOC118280813	LOC118280813	U1 spliceosomal RNA
gene-LOC118275799	LOC118275799	uncharacterized LOC118275799, transcript variant X1
gene-LOC118279197	LOC118279197	chitin deacetylase 8-like
gene-LOC118278904	LOC118278904	histone H2A
gene-LOC118268208	LOC118268208	dnaJ homolog subfamily C member 8-like
gene-LOC118264929	LOC118264929	acyl-CoA Delta(11) desaturase-like, transcript variant X1
gene-LOC118268656	LOC118268656	glutenin, high molecular weight subunit PW212-like, transcript variant X2
gene-LOC118264558	LOC118264558	prominin-like protein, transcript variant X1
gene-LOC118277377	LOC118277377	longitudinals lacking protein-like, transcript variant X1
gene-LOC118262630	LOC118262630	uncharacterized protein C1orf131-like
gene-LOC118262107	LOC118262107	uncharacterized LOC118262107
gene-LOC118280653	LOC118280653	carbonyl reductase [NADPH] 3-like
gene-LOC118274999	LOC118274999	fatty acid synthase-like
gene-LOC118267607	LOC118267607	chymotrypsin-2-like
gene-LOC118267000	LOC118267000	flightin-like, transcript variant X1
gene-LOC118280471	LOC118280471	acetyl-CoA carboxylase-like
gene-LOC118278594	LOC118278594	putative U5 small nuclear ribonucleoprotein 200 kDa helicase
gene-LOC118261945	LOC118261945	cuticle protein 8-like
gene-LOC118278627	LOC118278627	ATP synthase subunit e, mitochondrial-like
gene-LOC118278622	LOC118278622	uncharacterized LOC118278622
gene-LOC118266121	LOC118266121	focadhesin-like
gene-LOC118279075	LOC118279075	uncharacterized LOC118279075, transcript variant X1
gene-LOC118263429	LOC118263429	proteasome maturation protein-like
gene-LOC118269640	LOC118269640	TELO2-interacting protein 1 homolog
gene-LOC118267370	LOC118267370	RAC serine/threonine-protein kinase-like
gene-LOC118269718	LOC118269718	uncharacterized LOC118269718
gene-LOC118271426	LOC118271426	low molecular weight phosphotyrosine protein phosphatase-like
gene-LOC118265216	LOC118265216	retinal dehydrogenase 1-like, transcript variant X2
gene-LOC118277287	LOC118277287	electron transfer flavoprotein subunit alpha, mitochondrial-like
gene-LOC118269656	LOC118269656	ras GTPase-activating protein-binding protein 2-like, transcript variant X2
gene-LOC118262707	LOC118262707	E3 ubiquitin-protein ligase UBR5-like, transcript variant X1
gene-LOC118268648	LOC118268648	proline-rich protein 4-like
gene-LOC118275421	LOC118275421	probable cleavage and polyadenylation specificity factor subunit 2
gene-LOC118262492	LOC118262492	DNA replication licensing factor Mcm7-like
gene-LOC118271703	LOC118271703	60S ribosomal protein L13a
gene-LOC118270196	LOC118270196	-
gene-LOC118265889	LOC118265889	basigin-like
gene-LOC118270370	LOC118270370	coatomer subunit alpha-like, transcript variant X1
gene-LOC118279733	LOC118279733	aldo-keto reductase AKR2E4-like, transcript variant X1
gene-LOC118269617	LOC118269617	arginine kinase, transcript variant X1
gene-LOC118274455	LOC118274455	GPI transamidase component PIG-S-like, transcript variant X1
gene-LOC118270300	LOC118270300	attacin-A-like
gene-LOC118267047	LOC118267047	60S ribosomal protein L23a-like
gene-LOC118265366	LOC118265366	breast cancer type 1 susceptibility protein homolog, transcript variant X1
gene-LOC118264848	LOC118264848	uncharacterized LOC118264848
gene-LOC118262300	LOC118262300	40S ribosomal protein S5
gene-LOC118279119	LOC118279119	cleavage and polyadenylation specificity factor subunit 1-like
gene-LOC118262744	LOC118262744	nuclear pore complex protein Nup205-like
gene-LOC118272400	LOC118272400	translocon-associated protein subunit beta-like
gene-LOC118277500	LOC118277500	DNA ligase 1-like
gene-LOC118278985	LOC118278985	exportin-7-B-like
gene-LOC118262844	LOC118262844	importin-5-like
gene-LOC118270302	LOC118270302	attacin-A-like
gene-LOC118264872	LOC118264872	-
gene-LOC118279073	LOC118279073	actin, muscle
gene-LOC118264040	LOC118264040	actin, cytoplasmic A3a, transcript variant X2
gene-LOC118275357	LOC118275357	uncharacterized LOC118275357
gene-LOC118277603	LOC118277603	tRNA (cytosine(34)-C(5))-methyltransferase-like
gene-LOC118262110	LOC118262110	uncharacterized protein DDB_G0290685-like, transcript variant X1
gene-LOC118267565	LOC118267565	uncharacterized LOC118267565
gene-LOC118277885	LOC118277885	serpin B12-like
gene-LOC118262797	LOC118262797	60S ribosomal protein L5
gene-LOC118272688	LOC118272688	transmembrane protein 170A-like
gene-LOC118281813	LOC118281813	28S ribosomal protein S29, mitochondrial-like
gene-LOC118269546	LOC118269546	glutathione S-transferase 1-like
gene-LOC118265564	LOC118265564	ficolin-1-like, transcript variant X1
gene-LOC118281043	LOC118281043	glycogen debranching enzyme-like, transcript variant X1
gene-LOC118265615	LOC118265615	cytochrome c oxidase subunit 7A2, mitochondrial-like
gene-LOC118262154	LOC118262154	protein transport protein Sec61 subunit alpha-like
gene-LOC118265946	LOC118265946	bis(5'-nucleosyl)-tetraphosphatase [asymmetrical]-like
gene-LOC118272081	LOC118272081	protein disulfide-isomerase A3-like
gene-LOC118264154	LOC118264154	eukaryotic translation initiation factor 3 subunit D
gene-LOC118275234	LOC118275234	phenoloxidase subunit 2-like
gene-LOC118267451	LOC118267451	39S ribosomal protein L17, mitochondrial-like
gene-LOC118279431	LOC118279431	large subunit ribosomal RNA
gene-LOC118262003	LOC118262003	zonadhesin-like
gene-LOC118262331	LOC118262331	coiled-coil domain-containing protein 28A-like
gene-LOC118267083	LOC118267083	uncharacterized LOC118267083
gene-LOC118270296	LOC118270296	uncharacterized LOC118270296
gene-LOC118269629	LOC118269629	F-box/LRR-repeat protein 7-like, transcript variant X2
gene-LOC118274406	LOC118274406	40S ribosomal protein S15-like
gene-LOC118265692	LOC118265692	allergen Tha p 1-like, transcript variant X1
gene-LOC118264377	LOC118264377	serine hydroxymethyltransferase, cytosolic-like, transcript variant X1
gene-LOC118263227	LOC118263227	protein nervous wreck-like, transcript variant X1
gene-LOC118266354	LOC118266354	60S ribosomal protein L12-like
gene-LOC118275787	LOC118275787	papilin-like
gene-LOC118267530	LOC118267530	proteasome subunit alpha type-3-like
gene-LOC118261907	LOC118261907	cuticle protein 8-like
gene-LOC118273531	LOC118273531	cytochrome b-c1 complex subunit Rieske, mitochondrial-like
gene-LOC118265881	LOC118265881	ATP synthase subunit alpha, mitochondrial
gene-LOC118266188	LOC118266188	-
gene-LOC118268909	LOC118268909	ovarian-specific serine/threonine-protein kinase Lok-like
gene-LOC118268805	LOC118268805	uncharacterized LOC118268805
gene-LOC118278057	LOC118278057	uncharacterized LOC118278057
gene-LOC118263364	LOC118263364	spondin-1-like
gene-LOC118278261	LOC118278261	uncharacterized LOC118278261, transcript variant X1
gene-LOC118275815	LOC118275815	RNA helicase aquarius-like
gene-LOC118271257	LOC118271257	E3 ubiquitin-protein ligase TRIM33-like, transcript variant X1
gene-LOC118272691	LOC118272691	uncharacterized LOC118272691
gene-LOC118275423	LOC118275423	nucleolysin TIAR-like, transcript variant X1
gene-LOC118276555	LOC118276555	uncharacterized protein K02A2.6-like
gene-LOC118262517	LOC118262517	60S ribosomal protein L30
gene-LOC118278886	LOC118278886	acanthoscurrin-1-like
gene-LOC118267078	LOC118267078	leucine-rich repeats and immunoglobulin-like domains protein 3
gene-LOC118274670	LOC118274670	NAD-dependent protein deacylase Sirt4-like
gene-LOC118277615	LOC118277615	venom serine protease-like, transcript variant X1
gene-LOC118271295	LOC118271295	galactose mutarotase-like
gene-LOC118263572	LOC118263572	uncharacterized LOC118263572, transcript variant X1
gene-LOC118268138	LOC118268138	39S ribosomal protein L32, mitochondrial-like
gene-AOB78_gp09	ATP6	ATP synthase F0 subunit 6
gene-AOB78_gp04	ND4L	NADH dehydrogenase subunit 4L
gene-LOC118272636	LOC118272636	WW domain-binding protein 11-like, transcript variant X1
gene-LOC118267550	LOC118267550	symplekin-like, transcript variant X1
gene-LOC118269641	LOC118269641	uncharacterized LOC118269641
gene-LOC118276341	LOC118276341	cytochrome c oxidase assembly protein COX15 homolog, transcript variant X2
gene-LOC118269580	LOC118269580	lipid storage droplets surface-binding protein 2-like
gene-LOC118273146	LOC118273146	tRNA-dihydrouridine(47) synthase [NAD(P)(+)]-like
gene-LOC118268957	LOC118268957	orcokinin peptides
gene-LOC118280488	LOC118280488	43 kDa receptor-associated protein of the synapse homolog, transcript variant X1
gene-LOC118278081	LOC118278081	actin-related protein 10-like
gene-LOC118272581	LOC118272581	obscurin-like, transcript variant X1
gene-LOC118265729	LOC118265729	solute carrier family 22 member 1-like
gene-LOC118265698	LOC118265698	allergen Tha p 1-like, transcript variant X2
gene-LOC118267335	LOC118267335	ester hydrolase C11orf54 homolog
gene-LOC118272420	LOC118272420	alanine aminotransferase 1-like
gene-LOC118266692	LOC118266692	pollen-specific leucine-rich repeat extensin-like protein 4
gene-LOC118275587	LOC118275587	aldo-keto reductase family 1 member A1-like, transcript variant X1
gene-LOC118268449	LOC118268449	cytochrome b5-related protein-like
gene-LOC118280731	LOC118280731	flocculation protein FLO11-like
gene-LOC118272043	LOC118272043	fatty-acid amide hydrolase 2-like
gene-LOC118274733	LOC118274733	nose resistant to fluoxetine protein 6-like
gene-LOC118263184	LOC118263184	transcription factor BCFI-like, transcript variant X1
gene-LOC118265664	LOC118265664	NADH dehydrogenase [ubiquinone] iron-sulfur protein 4, mitochondrial-like
gene-LOC118278845	LOC118278845	probable proline--tRNA ligase, mitochondrial
gene-LOC118280564	LOC118280564	serine/threonine-protein kinase WNK1-like, transcript variant X2
gene-LOC118262668	LOC118262668	zinc finger protein 2-like, transcript variant X1
gene-LOC118262952	LOC118262952	kynurenine formamidase-like, transcript variant X1
gene-LOC118263332	LOC118263332	histone deacetylase complex subunit SAP30 homolog
gene-LOC118263704	LOC118263704	proton channel OtopLc-like, transcript variant X1
gene-LOC118269000	LOC118269000	uncharacterized LOC118269000, transcript variant X1
gene-LOC118278602	LOC118278602	dnaJ homolog subfamily B member 12-like, transcript variant X1
gene-LOC118273557	LOC118273557	26S proteasome non-ATPase regulatory subunit 6-like
gene-LOC118269061	LOC118269061	annexin B10-like, transcript variant X1
gene-LOC118263999	LOC118263999	DCN1-like protein 3
gene-LOC118262972	LOC118262972	potassium voltage-gated channel protein Shaker-like, transcript variant X2
gene-LOC118268287	LOC118268287	fasciclin-1-like, transcript variant X1
gene-LOC118275635	LOC118275635	DNA damage-binding protein 1-like
gene-LOC118280708	LOC118280708	major heat shock 70 kDa protein Ba-like
gene-LOC118275555	LOC118275555	uncharacterized LOC118275555
gene-LOC118275469	LOC118275469	protein C15orf41 homolog
gene-LOC118281913	LOC118281913	28S ribosomal protein S2, mitochondrial-like
gene-LOC118266724	LOC118266724	uncharacterized LOC118266724
gene-LOC118262639	LOC118262639	DNA-3-methyladenine glycosylase 1-like
gene-LOC118282402	LOC118282402	RPII140-upstream gene protein-like
gene-LOC118281384	LOC118281384	uncharacterized LOC118281384
gene-LOC118272681	LOC118272681	beta-1,3-glucan-binding protein-like
gene-LOC118267800	LOC118267800	26S proteasome non-ATPase regulatory subunit 8-like
gene-LOC118273569	LOC118273569	signal transducing adapter molecule 1-like
gene-LOC118277673	LOC118277673	facilitated trehalose transporter Tret1-2 homolog
gene-LOC118272766	LOC118272766	eukaryotic translation initiation factor 3 subunit L-like
gene-LOC118278764	LOC118278764	serine protease snake-like
gene-LOC118279329	LOC118279329	serine protease inhibitor-like
gene-LOC118274541	LOC118274541	cysteine-rich protein 2-binding protein-like
gene-LOC118274180	LOC118274180	fructose-1,6-bisphosphatase 1-like
gene-LOC118273671	LOC118273671	arginine kinase, transcript variant X1
gene-LOC118271558	LOC118271558	mitochondrial-processing peptidase subunit beta-like
gene-LOC118281890	LOC118281890	uncharacterized LOC118281890, transcript variant X1
gene-LOC118266012	LOC118266012	peroxisomal membrane protein 11B-like
gene-LOC118271317	LOC118271317	40S ribosomal protein S16, transcript variant X1
gene-LOC118273254	LOC118273254	homocysteine S-methyltransferase-like, transcript variant X1
gene-LOC118267394	LOC118267394	glutaredoxin-related protein 5, mitochondrial-like
gene-LOC118274820	LOC118274820	ATP-dependent RNA helicase WM6
gene-LOC118262356	LOC118262356	uncharacterized LOC118262356
gene-LOC118272553	LOC118272553	E3 ubiquitin-protein ligase MSL2-like
gene-LOC118267850	LOC118267850	polyserase-2-like
gene-LOC118267906	LOC118267906	ribosome biogenesis protein BOP1 homolog
gene-LOC118278744	LOC118278744	hemolin-like
gene-LOC118264342	LOC118264342	cathepsin B-like
gene-LOC118265727	LOC118265727	cleavage and polyadenylation specificity factor 73-like
gene-LOC118265900	LOC118265900	transitional endoplasmic reticulum ATPase TER94
gene-LOC118279259	LOC118279259	ATP synthase subunit gamma, mitochondrial-like
gene-LOC118270060	LOC118270060	uncharacterized LOC118270060
gene-LOC118277182	LOC118277182	uncharacterized LOC118277182
gene-LOC118276258	LOC118276258	palmitoleoyl-protein carboxylesterase NOTUM-like
gene-LOC118267240	LOC118267240	peroxiredoxin-6-like
gene-LOC118265014	LOC118265014	uncharacterized LOC118265014
gene-LOC118266803	LOC118266803	inositol-trisphosphate 3-kinase homolog, transcript variant X1
gene-LOC118265393	LOC118265393	cytadherence high molecular weight protein 3-like
gene-LOC118272582	LOC118272582	uncharacterized LOC118272582
gene-LOC118269958	LOC118269958	pro-resilin-like
gene-LOC118277016	LOC118277016	probable ATP-dependent RNA helicase DHX35
gene-LOC118267740	LOC118267740	dopamine D2-like receptor
gene-LOC118269427	LOC118269427	ubiquitin-like modifier-activating enzyme 1, transcript variant X2
gene-LOC118274796	LOC118274796	alpha-tocopherol transfer protein-like
gene-LOC118273317	LOC118273317	serine-protein kinase ATM-like, transcript variant X1
gene-LOC118276497	LOC118276497	uncharacterized LOC118276497, transcript variant X1
gene-LOC118268654	LOC118268654	multiple epidermal growth factor-like domains protein 10
gene-LOC118277477	LOC118277477	neuropilin and tolloid-like protein 2
gene-LOC118273862	LOC118273862	glycosaminoglycan xylosylkinase homolog, transcript variant X1
gene-LOC118274603	LOC118274603	monocarboxylate transporter 1-like
gene-LOC118274789	LOC118274789	phenoloxidase subunit 1-like, transcript variant X2
gene-LOC118266004	LOC118266004	tafazzin homolog
gene-LOC118262928	LOC118262928	60S ribosomal protein L7a-like
gene-LOC118268445	LOC118268445	40S ribosomal protein S14
gene-LOC118280467	LOC118280467	26S proteasome non-ATPase regulatory subunit 13-like, transcript variant X1
gene-LOC118265571	LOC118265571	zinc finger protein ZFMSA12A-like
gene-LOC118278888	LOC118278888	late histone H1-like
gene-LOC118266250	LOC118266250	focadhesin-like
gene-LOC118267501	LOC118267501	V-type proton ATPase catalytic subunit A, transcript variant X4
gene-LOC118273373	LOC118273373	diacylglycerol kinase gamma-like
gene-LOC118265258	LOC118265258	NADH dehydrogenase [ubiquinone] 1 subunit C2-like
gene-LOC118265800	LOC118265800	lanC-like protein 3 homolog
gene-LOC118277920	LOC118277920	cyclin-H-like
gene-LOC118278279	LOC118278279	uncharacterized protein K02A2.6-like
gene-LOC118262430	LOC118262430	uncharacterized LOC118262430
gene-LOC118276487	LOC118276487	cAMP and cAMP-inhibited cGMP 3',5'-cyclic phosphodiesterase 10A-like
gene-LOC118272105	LOC118272105	serine protease inhibitor dipetalogastin-like
gene-LOC118270964	LOC118270964	rho GTPase-activating protein 6-like, transcript variant X1
gene-LOC118266858	LOC118266858	sterol O-acyltransferase 2-like, transcript variant X1
gene-LOC118275556	LOC118275556	uncharacterized protein CG45076-like, transcript variant X1
gene-LOC118264393	LOC118264393	uncharacterized LOC118264393
gene-LOC118281860	LOC118281860	UDP-N-acetylglucosamine transferase subunit ALG14 homolog
gene-LOC118265481	LOC118265481	circumsporozoite protein-like
gene-LOC118266217	LOC118266217	DNA replication complex GINS protein PSF3-like
gene-LOC118270112	LOC118270112	lachesin-like, transcript variant X1
gene-LOC118277364	LOC118277364	mRNA export factor-like
gene-LOC118282342	LOC118282342	larval cuticle protein LCP-30-like
gene-LOC118267232	LOC118267232	ecdysone-inducible protein E75, transcript variant X1
gene-LOC118272011	LOC118272011	trichohyalin-like
gene-LOC118266771	LOC118266771	uncharacterized LOC118266771
gene-LOC118268245	LOC118268245	NADH dehydrogenase [ubiquinone] 1 beta subcomplex subunit 2, mitochondrial-like
gene-LOC118270317	LOC118270317	uncharacterized LOC118270317
gene-LOC118269859	LOC118269859	TELO2-interacting protein 1 homolog, transcript variant X1
gene-LOC118266667	LOC118266667	probable elongator complex protein 2
gene-LOC118273959	LOC118273959	cytochrome P450 4C1-like
gene-LOC118275898	LOC118275898	mucin-5AC-like, transcript variant X1
gene-LOC118275038	LOC118275038	uncharacterized LOC118275038
gene-LOC118280563	LOC118280563	uncharacterized LOC118280563
gene-LOC118273508	LOC118273508	Krueppel-like factor 10
gene-LOC118272703	LOC118272703	uncharacterized LOC118272703
gene-LOC118266709	LOC118266709	glutathione S-transferase 1-like, transcript variant X1
gene-LOC118278785	LOC118278785	ATP synthase subunit e, mitochondrial-like
gene-LOC118281140	LOC118281140	ribonuclease H2 subunit C-like
gene-LOC118273606	LOC118273606	putative defense protein Hdd11
gene-LOC118264410	LOC118264410	cytochrome P450 9e2-like, transcript variant X2
gene-LOC118280034	LOC118280034	protein FAM214A-like, transcript variant X2
gene-LOC118281561	LOC118281561	pyruvate kinase-like, transcript variant X1
gene-LOC118280386	LOC118280386	uncharacterized LOC118280386, transcript variant X2
gene-LOC118263473	LOC118263473	ribosomal RNA-processing protein 8-like
gene-LOC118263303	LOC118263303	uncharacterized LOC118263303
gene-LOC118276274	LOC118276274	succinate dehydrogenase cytochrome b560 subunit, mitochondrial-like
gene-LOC118269856	LOC118269856	splicing factor 3A subunit 1-like
gene-LOC118273207	LOC118273207	eukaryotic initiation factor 4A-like, transcript variant X2
gene-LOC118271725	LOC118271725	voltage-dependent anion-selective channel-like, transcript variant X1
gene-LOC118275269	LOC118275269	proteasome activator complex subunit 4B-like, transcript variant X1
gene-LOC118278202	LOC118278202	aminomethyltransferase, mitochondrial-like
gene-LOC118278087	LOC118278087	ice-structuring protein-like
gene-LOC118264310	LOC118264310	HMG1/2-like protein
gene-LOC118263897	LOC118263897	troponin T, skeletal muscle-like
gene-LOC118281057	LOC118281057	ruvB-like 2
gene-LOC118263554	LOC118263554	cytochrome P450 4d2-like
gene-LOC118272700	LOC118272700	beta-1,3-glucan-binding protein-like
gene-LOC118271775	LOC118271775	protein transport protein Sec31A-like, transcript variant X1
gene-LOC118265546	LOC118265546	triokinase/FMN cyclase-like
gene-LOC118282307	LOC118282307	nucleobindin-2-like, transcript variant X2
gene-LOC118273248	LOC118273248	pre-mRNA-splicing factor CWC22 homolog
gene-LOC118282000	LOC118282000	tumor suppressor candidate 3-like
gene-LOC118274249	LOC118274249	hemicentin-2-like, transcript variant X1
gene-LOC118280706	LOC118280706	heat shock protein 83
gene-LOC118271193	LOC118271193	uncharacterized LOC118271193
gene-LOC118262577	LOC118262577	protein crumbs-like
gene-LOC118267527	LOC118267527	proteasome subunit alpha type-3-like
gene-LOC118280690	LOC118280690	gamma-aminobutyric acid type B receptor subunit 2-like, transcript variant X1
gene-LOC118272014	LOC118272014	basic juvenile hormone-suppressible protein 2
gene-LOC118262701	LOC118262701	E3 ubiquitin-protein ligase TRIP12-like
gene-LOC118264765	LOC118264765	uncharacterized LOC118264765
gene-LOC118274274	LOC118274274	collagen and calcium-binding EGF domain-containing protein 1-like, transcript variant X1
gene-LOC118270720	LOC118270720	uncharacterized LOC118270720
gene-LOC118276033	LOC118276033	serine/threonine-protein phosphatase 6 regulatory subunit 3-A-like
gene-LOC118262423	LOC118262423	uncharacterized protein CG7065-like, transcript variant X2
gene-LOC118262435	LOC118262435	60S acidic ribosomal protein P0-like
gene-LOC118274321	LOC118274321	uncharacterized LOC118274321
gene-LOC118274933	LOC118274933	iron-sulfur cluster co-chaperone protein HscB-like
gene-LOC118280017	LOC118280017	aspartate--tRNA ligase, cytoplasmic-like, transcript variant X1
gene-LOC118275158	LOC118275158	L-asparaginase-like
gene-LOC118269430	LOC118269430	cell surface glycoprotein 1-like, transcript variant X1
gene-LOC118276498	LOC118276498	dehydrodolichyl diphosphate synthase complex subunit NUS1-like
gene-LOC118263357	LOC118263357	cytochrome P450 4g15-like
gene-LOC118262654	LOC118262654	proline-rich protein 36-like
gene-Trnad-guc-13	Trnad-guc	tRNA-Asp
gene-LOC118270231	LOC118270231	dosage compensation regulator-like, transcript variant X1
gene-LOC118265056	LOC118265056	uncharacterized LOC118265056
gene-LOC118265406	LOC118265406	PDF receptor-like
gene-LOC118267301	LOC118267301	tectonin beta-propeller repeat-containing protein-like
gene-LOC118264045	LOC118264045	NAD-dependent protein deacetylase sirtuin-7-like
gene-LOC118263967	LOC118263967	tuberin-like
gene-LOC118265797	LOC118265797	cartilage oligomeric matrix protein-like, transcript variant X2
gene-LOC118279331	LOC118279331	Down syndrome cell adhesion molecule-like protein Dscam2
gene-LOC118264158	LOC118264158	transmembrane protein 186-like
gene-LOC118279867	LOC118279867	methionine--tRNA ligase, cytoplasmic-like, transcript variant X1
gene-LOC118267553	LOC118267553	fibroin heavy chain-like
gene-LOC118278553	LOC118278553	proteasome subunit alpha type-2
gene-LOC118266239	LOC118266239	uncharacterized LOC118266239
gene-LOC118280261	LOC118280261	putative fatty acyl-CoA reductase CG5065
gene-LOC118266794	LOC118266794	helicase domino-like
gene-LOC118278850	LOC118278850	aldo-keto reductase family 1 member B1-like, transcript variant X1
gene-LOC118282237	LOC118282237	probable rRNA-processing protein EBP2 homolog
gene-LOC118269952	LOC118269952	dihydroceramide fatty acyl 2-hydroxylase FAH2-like
gene-LOC118264563	LOC118264563	uncharacterized LOC118264563
gene-LOC118263124	LOC118263124	protein obstructor-E-like
gene-LOC118280984	LOC118280984	xaa-Pro aminopeptidase ApepP-like
gene-LOC118263992	LOC118263992	uncharacterized LOC118263992, transcript variant X1
gene-LOC118262784	LOC118262784	40S ribosomal protein S23
gene-LOC118280670	LOC118280670	acetylcholine receptor subunit beta-like
gene-LOC118275797	LOC118275797	AT-rich interactive domain-containing protein 4B-like
gene-LOC118262802	LOC118262802	40S ribosomal protein S23
gene-LOC118274213	LOC118274213	60S ribosomal protein L17
gene-LOC118267590	LOC118267590	synaptic vesicle glycoprotein 2B-like
gene-LOC118278832	LOC118278832	zinc finger protein 717-like
gene-LOC118269194	LOC118269194	uncharacterized LOC118269194, transcript variant X1
gene-LOC118262309	LOC118262309	116 kDa U5 small nuclear ribonucleoprotein component-like
gene-LOC118268452	LOC118268452	cytochrome b5-related protein-like
gene-LOC118272624	LOC118272624	nuclear envelope phosphatase-regulatory subunit 1-like
gene-LOC118267870	LOC118267870	uncharacterized LOC118267870
gene-LOC118279320	LOC118279320	NSFL1 cofactor p47-like, transcript variant X1
gene-LOC118275566	LOC118275566	uncharacterized LOC118275566
gene-LOC118265015	LOC118265015	uncharacterized LOC118265015
gene-LOC118275508	LOC118275508	uncharacterized LOC118275508, transcript variant X1
gene-LOC118271851	LOC118271851	uncharacterized LOC118271851
gene-LOC118274998	LOC118274998	fatty acid synthase-like
gene-LOC118278263	LOC118278263	ATP synthase subunit g, mitochondrial-like
gene-LOC118262922	LOC118262922	spectrin alpha chain-like, transcript variant X3
[truncated: 553 more rows]

## Sheet: Table S6 
Table S6 GO enrichment analyis results
T1H VS CKH (UP)
[truncated: 3,497 more rows]

## Sheet: Table S7
Table S7 KEGG enrichment analyis results
[truncated: 2,995 more rows]

[truncated: 3 more sheets: Table S8, Table S9 , Table S10]
